# Supplementary material for: Resolving the conflict between antibiotic production and rapid growth by recognition of peptidoglycan of susceptible competitors
Source: Nat Commun. 2022 Jan 20;13:431. doi: 10.1038/s41467-021-27904-2 (PMC8776889; doi:10.1038/s41467-021-27904-2)
Supplement: Supplementary file 3 — Supplementary Data 1 [file 41467_2021_27904_MOESM3_ESM.xlsx]

## Sheet: Figure 3
														p values
			Competitors	p value
										competitor	∆4	∆srf ∆pks	∆srf ∆bac	∆srf ∆pps	∆pks ∆bac	∆pks ∆pps	∆bac ∆pps
			B. subtilis	0.473607						B. subtilis	0.237127	0.480517	0.426863	0.79602	0.255865	0.246798	0.437105
			B. subtilis natto	0.189388						B. subtilis natto	0.17963	0.312281	0.10319	0.12957	0.56892	0.326804	0.726485
			B. atropheus	0.38516						B. atropheus	0.347192	0.879682	0.171123	0.27692	0.567092	0.288407	0.245876
			B. velezensis	0.435403						B. velezensis	0.199363	0.368944	0.352279	0.7357	0.946409	0.443753	0.103401
			B. pumlius	0.80583						B. pumlius	0.191746	0.213819	0.816012	0.899077	0.849087	0.474632	0.757094
			B. megaterium	0.0013304						B. megaterium	0.00285993	0.0533529	0.18383	0.126327	0.137841	0.270161	0.16441
			B. simplex	0.0462984						B. simplex	0.000816565	0.0779734	0.531796	0.603725	0.692276	0.658571	0.671645
			B. mycoides	0.229717						B. mycoides	0.005959	0.141789	0.896571	0.541607	0.825703	0.752735	0.616423
			B. thuringiensis	8.63846e-05						B. thuringiensis	0.000169399	0.0110888	0.16391	0.0618283	0.163514	0.268075	0.557398
			B. coagulans	0.0265916						B. coagulans	0.0293976	0.0610958	0.217899	0.213559	0.394534	0.172501	0.41605
			B. clausii	0.0111861						B. clausii	0.0419048	0.264644	0.740385	0.131291	0.263717	0.00468294	0.42265
			Antibiotics Combinations	p value
			∆4	7.86285e-09
			∆srf ∆pks	0.00768667
			∆srf ∆bac	0.326448
			∆srf ∆pps	0.210216
			∆pks ∆bac	0.666493
			∆pks ∆pps	0.0857025
			∆bac ∆pps	0.569614

## Sheet: Figure 4a
		B. subtilis										B. subtilis natto										B. atrophaeus
			6 hours	9 hours	12 hours	15 hours	18 hours	21 hours	24 hours				6 hours	9 hours	12 hours	15 hours	18 hours	21 hours	24 hours				6 hours	9 hours	12 hours	15 hours	18 hours	21 hours	24 hours
		B4 vs. CM- B.subtilis	0.4753	0.1798	0.0586	0.0141	0.5657	0.9139	0.9538			B4 vs. CM- B.subtilis	0.0041	<0.0001	0.6565	0.9145	0.882	0.0464	0.0792			B4 vs. CM- B.subtilis	0.0429	0.7199	0.1322	0.956	0.5779	0.0462	0.0115
		B4 vs. CM- ∆4	0.4432	0.9976	0.8328	0.1094	0.827	0.9999	0.9859			B4 vs. CM- ∆4	0.0016	<0.0001	0.0925	>0.9999	0.9996	0.1534	0.2162			B4 vs. CM- ∆4	0.2088	0.9688	0.1571	0.719	0.9835	0.4586	0.1628
		B4 vs. CM- ∆srf	0.3755	>0.9999	0.8367	0.0786	0.4945	0.9957	>0.9999			B4 vs. CM- ∆srf	0.0003	0.0003	0.0237	0.9857	0.9064	0.7651	0.4443			B4 vs. CM- ∆srf	0.6921	0.9997	0.1386	0.0349	0.6797	0.1973	0.0196
		B4 vs. CM- ∆pks	0.8581	0.8517	0.7002	0.0696	0.4378	0.9997	0.9997			B4 vs. CM- ∆pks	0.0025	<0.0001	0.4883	0.8764	0.9918	0.964	0.3398			B4 vs. CM- ∆pks	0.5205	0.9995	0.0293	0.19	0.9961	0.2522	0.0495
		B4 vs. CM- ∆bac	0.8129	>0.9999	0.8527	0.1953	0.6181	0.9997	0.9979			B4 vs. CM- ∆bac	0.0096	0.0018	0.0558	0.6953	0.9998	>0.9999	0.9996			B4 vs. CM- ∆bac	0.9864	0.9996	0.0139	0.8897	0.9979	0.3628	0.0539
		B4 vs. CM- ∆pps	0.0576	>0.9999	0.3725	0.0337	0.3113	0.9952	0.9964			B4 vs. CM- ∆pps	0.9828	0.9997	0.9997	0.9997	0.9857	0.9997	0.9908			B4 vs. CM- ∆pps	0.9982	0.8986	0.0105	0.1865	0.6557	0.2253	0.2903
		B. velezensis										B. pumilus										B. megaterium
			6 hours	9 hours	12 hours	15 hours	18 hours	21 hours	24 hours				6 hours	9 hours	12 hours	15 hours	18 hours	21 hours	24 hours				6 hours	9 hours	12 hours	15 hours	18 hours	21 hours	24 hours
		B4 vs. CM- B.subtilis	0.9996	0.8929	0.9845	0.9996	0.9867	0.9996	0.9997			B4 vs. CM- WT	0.0031	<0.0001	<0.0001	<0.0001	<0.0001	0.0034	0.6238			B4 vs. CM- B.subtilis	<0.0001	<0.0001	<0.0001	<0.0001	<0.0001	<0.0001	<0.0001
		B4 vs. CM- ∆4	0.7785	0.8023	0.8749	0.7962	0.9995	>0.9999	0.9998			B4 vs. CM- ∆4	0.5852	0.0125	0.2249	0.1041	0.1805	0.3327	0.9999			B4 vs. CM- ∆4	0.0987	0.0315	0.9999	0.9844	0.9996	0.9969	0.6321
		B4 vs. CM- ∆srf	0.2431	0.3246	0.9997	0.9994	>0.9999	>0.9999	0.9875			B4 vs. CM- ∆srf	0.1356	<0.0001	<0.0001	<0.0001	0.0035	0.0407	0.9997			B4 vs. CM- ∆srf	<0.0001	<0.0001	<0.0001	<0.0001	<0.0001	<0.0001	<0.0001
		B4 vs. CM- ∆pks	0.8152	0.5979	0.9689	0.9678	0.8382	0.9939	0.9998			B4 vs. CM- ∆pks	0.0287	<0.0001	<0.0001	<0.0001	0.0246	0.2583	0.9825			B4 vs. CM- ∆pks	<0.0001	<0.0001	<0.0001	<0.0001	<0.0001	<0.0001	<0.0001
		B4 vs. CM- ∆bac	0.2066	0.6743	0.993	0.9997	0.9998	0.9999	0.9999			B4 vs. CM- ∆bac	0.0036	<0.0001	<0.0001	<0.0001	0.0006	0.0324	0.7795			B4 vs. CM- ∆bac	<0.0001	<0.0001	<0.0001	<0.0001	<0.0001	<0.0001	<0.0001
		B4 vs. CM- ∆pps	0.0302	0.0045	0.1109	0.6594	0.9998	>0.9999	0.9997			B4 vs. CM- ∆pps	0.0083	<0.0001	<0.0001	<0.0001	0.0016	0.0936	0.9154			B4 vs. CM- ∆pps	<0.0001	<0.0001	<0.0001	<0.0001	<0.0001	<0.0001	<0.0001
		B. mycoides										B. simplex										B. thuringiensis
			6 hours	9 hours	12 hours	15 hours	18 hours	21 hours	24 hours				6 hours	9 hours	12 hours	15 hours	18 hours	21 hours	24 hours				6 hours	9 hours	12 hours	15 hours	18 hours	21 hours	24 hours
		B4 vs. CM- B.subtilis	<0.0001	<0.0001	<0.0001	<0.0001	<0.0001	<0.0001	<0.0001			B4 vs. CM- B.subtilis	<0.0001	<0.0001	<0.0001	<0.0001	<0.0001	<0.0001	<0.0001			B4 vs. CM- B.subtilis	<0.0001	<0.0001	<0.0001	<0.0001	<0.0001	<0.0001	<0.0001
		B4 vs. CM- ∆4	0.0167	0.99	0.9977	0.8849	0.1934	0.2211	0.4541			B4 vs. CM- ∆4	<0.0001	<0.0001	0.0174	0.0445	0.1081	0.6117	0.9969			B4 vs. CM- ∆4	<0.0001	<0.0001	0.0001	0.2158	0.5164	0.1236	0.1059
		B4 vs. CM- ∆srf	<0.0001	<0.0001	<0.0001	<0.0001	<0.0001	<0.0001	0.0304			B4 vs. CM- ∆srf	<0.0001	<0.0001	<0.0001	<0.0001	<0.0001	<0.0001	<0.0001			B4 vs. CM- ∆srf	<0.0001	<0.0001	<0.0001	<0.0001	<0.0001	<0.0001	<0.0001
		B4 vs. CM- ∆pks	<0.0001	<0.0001	<0.0001	<0.0001	<0.0001	0.0009	0.0111			B4 vs. CM- ∆pks	<0.0001	<0.0001	<0.0001	<0.0001	<0.0001	<0.0001	0.0322			B4 vs. CM- ∆pks	<0.0001	<0.0001	<0.0001	<0.0001	<0.0001	<0.0001	<0.0001
		B4 vs. CM- ∆bac	<0.0001	<0.0001	<0.0001	<0.0001	<0.0001	<0.0001	0.0048			B4 vs. CM- ∆bac	<0.0001	<0.0001	<0.0001	<0.0001	<0.0001	<0.0001	<0.0001			B4 vs. CM- ∆bac	<0.0001	<0.0001	<0.0001	<0.0001	<0.0001	<0.0001	<0.0001
		B4 vs. CM- ∆pps	<0.0001	<0.0001	<0.0001	<0.0001	<0.0001	<0.0001	<0.0001			B4 vs. CM- ∆pps	<0.0001	<0.0001	<0.0001	<0.0001	<0.0001	<0.0001	<0.0001			B4 vs. CM- ∆pps	<0.0001	<0.0001	<0.0001	<0.0001	<0.0001	<0.0001	<0.0001

## Sheet: Figure 4b and 4d
			Figure 4b B4 medium
				6 hours	9 hours	12 hours	15 hours	18 hours	21 hours	24 hours
			B. subtilis vs. ∆srf	0.8515	0.0059	<0.0001	<0.0001	<0.0001	<0.0001	<0.0001
			B. subtilis vs. ∆pks	0.3329	0.0556	0.005	0.0053	0.004	0.0002	0.006
			B. subtilis vs. ∆bac	0.7465	0.4164	0.8654	0.9942	0.2533	0.2847	0.7235
			B. subtilis vs. ∆pps	0.993	0.7674	0.9925	0.8398	0.0034	0.0156	0.2546
			B. subtilis vs. ∆srf ∆pks	0.8774	0.0002	<0.0001	<0.0001	<0.0001	<0.0001	<0.0001
			B. subtilis vs. ∆4	0.9042	<0.0001	<0.0001	<0.0001	<0.0001	<0.0001	<0.0001
			Figure 4d MSgg medium
				6 hours	9 hours	12 hours	15 hours	18 hours	21 hours	24 hours
			B. subtilis vs. ∆srf	0.8972	0.2914	<0.0001	<0.0001	0.0001	0.1474	0.9795
			B. subtilis vs. ∆pks	0.9018	>0.9999	0.0088	0.0001	<0.0001	0.001	0.1235
			B. subtilis vs. ∆bac	0.5273	0.9795	0.002	0.0095	0.3628	0.9995	>0.9999
			B. subtilis vs. ∆pps	0.1052	0.5735	0.0007	0.598	0.998	0.9996	0.7975
			B. subtilis vs. ∆srf ∆pks	0.0258	<0.0001	<0.0001	<0.0001	0.0002	0.0157	0.3374
			B. subtilis vs. ∆4	0.0177	<0.0001	<0.0001	<0.0001	<0.0001	<0.0001	<0.0001

## Sheet: Figure 5 
	5a						5b							5d
															PpksC-mKate(mean)- bacillaene
		PppsA-gfp (%)- Plipastatin						PppsA-gfp (mean)- Plipastatin							PsrfAA-yfp(mean)- surfactin
			p- value						p- value							p- value
		NC vs. vs B. subtilis	0.7895					NC vs. vs B. subtilis	>0.9999						NC vs. vs B. subtilis	>0.9999
		NC vs. vs B. subtilis natto	0.8688					NC vs. vs B. subtilis natto	0.9242						NC vs. vs B. subtilis natto	0.9999
		NC vs. vs B. atropheus	0.2927					NC vs. vs B. atropheus	0.0033						NC vs. vs B. atropheus	<0.0001
		NC vs. vs B. velezensis	0.9863					NC vs. vs B. velezensis	0.9438						NC vs. vs B. velezensis	0.0149
		NC vs. vs B. pumlius	0.0005					NC vs. vs B. pumlius	0.5689						NC vs. vs B. pumlius	0.0018
		NC vs. vs B. clausii	0.0006					NC vs. vs B. clausii	0.0003						NC vs. vs B. clausii	<0.0001
		NC vs. vs B. coagulans	<0.0001					NC vs. vs B. coagulans	0.0024						NC vs. vs B. coagulans	<0.0001
		NC vs. vs B. megaterium	0.0004					NC vs. vs B. megaterium	0.0165						NC vs. vs B. megaterium	<0.0001
		NC vs. vs B. mycoides	<0.0001					NC vs. vs B. mycoides	<0.0001						NC vs. vs B. mycoides	<0.0001
		NC vs. vs B. simplex	<0.0001					NC vs. vs B. simplex	<0.0001						NC vs. vs B. simplex	<0.0001
		NC vs. vs B. thuringiensis	<0.0001					NC vs. vs B. thuringiensis	0.01						NC vs. vs B. thuringiensis	<0.0001
		PbacA-gfp (%)- bacilysin						PbacA-gfp(mean)- bacilysin
			p- value						p- value
		NC vs. vs B. subtilis	>0.9999					NC vs. vs B. subtilis	>0.9999
		NC vs. vs B. subtilis natto	0.9994					NC vs. vs B. subtilis natto	0.9993
		NC vs. vs B. atropheus	0.0021					NC vs. vs B. atropheus	0.8978
		NC vs. vs B. velezensis	0.0005					NC vs. vs B. velezensis	0.9898
		NC vs. vs B. pumlius	0.0006					NC vs. vs B. pumlius	0.3328
		NC vs. vs B. clausii	0.0002					NC vs. vs B. clausii	0.0001
		NC vs. vs B. coagulans	<0.0001					NC vs. vs B. coagulans	0.1737
		NC vs. vs B. megaterium	<0.0001					NC vs. vs B. megaterium	<0.0001
		NC vs. vs B. mycoides	<0.0001					NC vs. vs B. mycoides	0.0044
		NC vs. vs B. simplex	<0.0001					NC vs. vs B. simplex	0.022
		NC vs. vs B. thuringiensis	<0.0001					NC vs. vs B. thuringiensis	0.0013
		PpksC-mKate (%)- bacillaene						PpksC-mKate(mean)- bacillaene
			p- value						p- value
		NC vs. vs B. subtilis	>0.9999					NC vs. vs B. subtilis	>0.9999
		NC vs. vs B. subtilis natto	>0.9999					NC vs. vs B. subtilis natto	>0.9999
		NC vs. vs B. atropheus	0.0002					NC vs. vs B. atropheus	0.2373
		NC vs. vs B. velezensis	0.0557					NC vs. vs B. velezensis	>0.9999
		NC vs. vs B. pumlius	0.0101					NC vs. vs B. pumlius	0.0028
		NC vs. vs B. clausii	<0.0001					NC vs. vs B. clausii	<0.0001
		NC vs. vs B. coagulans	<0.0001					NC vs. vs B. coagulans	<0.0001
		NC vs. vs B. megaterium	<0.0001					NC vs. vs B. megaterium	0.0001
		NC vs. vs B. mycoides	<0.0001					NC vs. vs B. mycoides	<0.0001
		NC vs. vs B. simplex	<0.0001					NC vs. vs B. simplex	<0.0001
		NC vs. vs B. thuringiensis	<0.0001					NC vs. vs B. thuringiensis	<0.0001
		PsrfAA-yfp (%)- surfactin						PsrfAA-yfp(mean)- surfactin
			p- value						p- value
		NC vs. vs B. subtilis	>0.9999					NC vs. vs B. subtilis	0.9476
		NC vs. vs B. subtilis natto	>0.9999					NC vs. vs B. subtilis natto	0.9982
		NC vs. vs B. atropheus	0.0003					NC vs. vs B. atropheus	0.9996
		NC vs. vs B. velezensis	0.1383					NC vs. vs B. velezensis	0.9999
		NC vs. vs B. pumlius	0.0016					NC vs. vs B. pumlius	0.454
		NC vs. vs B. clausii	<0.0001					NC vs. vs B. clausii	<0.0001
		NC vs. vs B. coagulans	<0.0001					NC vs. vs B. coagulans	0.0013
		NC vs. vs B. megaterium	<0.0001					NC vs. vs B. megaterium	0.0197
		NC vs. vs B. mycoides	<0.0001					NC vs. vs B. mycoides	<0.0001
		NC vs. vs B. simplex	0.0002					NC vs. vs B. simplex	0.002
		NC vs. vs B. thuringiensis	<0.0001					NC vs. vs B. thuringiensis	0.0006

## Sheet: Figure 6a
		PpksC-lux (RLU/OD)- CM
			6 hours	12 hours	18 hours	24 hours
		B4 vs. B. subtilis-CM	0.001	0.1303	0.0035	0.7595
		B4 vs. B. atrophaeus-CM	0.3911	0.9971	0.0002	0.2382
		B4 vs. B.megaterium-CM	0.0083	0.434	<0.0001	<0.0001
		B4 vs. B.thuringiensis-CM	0.0913	0.9591	<0.0001	<0.0001
		PpksC-lux (RLU/OD)- LF
			6 hours	12 hours	18 hours	24 hours
		B4 vs. B. subtilis-LF	0.0143	0.9997	0.0558	0.5615
		B4 vs. B. atrophaeus-LF	0.0155	0.9999	0.3792	0.3369
		B4 vs. B.megaterium-LF	0.1985	0.5439	<0.0001	0.0042
		B4 vs. B.thuringiensis-LF	0.7236	0.9834	<0.0001	<0.0001
		PpksC-lux (RLU/OD)- PG
			6 hours	12 hours	18 hours	24 hours
		B4 vs. B. subtilis-PG	0.0003	0.0627	0.0782	0.3321
		B4 vs. B. atrophaeus-PG	0.8004	0.8615	0.9265	0.4753
		B4 vs. B.megaterium-PG	0.4713	0.6369	<0.0001	<0.0001
		B4 vs. B.thuringiensis-PG	0.0635	0.9998	<0.0001	<0.0001

## Sheet: Figure 8a
		∆spo0A, PpksC-lux (RLU/OD)
			6 hours	12 hours	18 hours	24 hours
		B4 vs. B. subtilis-PG	0.0019	0.0004	0.2472	0.9998
		B4 vs. B. atrophaeus-PG	0.0002	0.4512	0.9997	0.9998
		B4 vs. B.megaterium-PG	0.9976	0.7855	<0.0001	<0.0001
		B4 vs. B.thuringiensis-PG	0.8126	0.9156	0.0055	0.0006
		∆comA, PpksC-lux (RLU/OD)
			6 hours	12 hours	18 hours	24 hours
		B4 vs. B. subtilis-PG	<0.0001	0.9047	0.0016	0.4422
		B4 vs. B. atrophaeus-PG	<0.0001	0.9903	0.0031	0.9235
		B4 vs. B.megaterium-PG	0.1477	0.9999	0.7158	0.9213
		B4 vs. B.thuringiensis-PG	0.0298	0.962	0.1374	0.912

## Sheet: Figure 8b
			∆spo0A, PsrfAA-lux (RLU/OD)
				6 hours	8 hours	12 hours	18 hours
			B4 vs. B. subtilis-PG	0.9999	0.0216	0.1097	0.9361
			B4 vs. B. atrophaeus-PG	0.2614	0.0576	0.0313	0.8459
			B4 vs. B.megaterium-PG	<0.0001	<0.0001	0.0023	0.8677
			B4 vs. B.thuringiensis-PG	<0.0001	<0.0001	<0.0001	0.7692
			∆comA, PsrfAA-lux (RLU/OD)
				6 hours	8 hours	12 hours	18 hours
			B4 vs. B. subtilis-PG	<0.0001	0.0502	0.9047	0.0016
			B4 vs. B. atrophaeus-PG	<0.0001	0.4769	0.9903	0.0031
			B4 vs. B.megaterium-PG	0.1477	0.9703	0.9999	0.7158
			B4 vs. B.thuringiensis-PG	0.0298	0.5929	0.962	0.1374

## Sheet: Figure 8d
		PsrfAA-lux (RLU/OD)
			6 hours	8 hours	12 hours	18 hours
		B.subtilis (PsrfAA-lux) vs. ΔykoG ΔywqM	0.9379	0.9041	0.0512	0.7517
		B.subtilis (PsrfAA-lux) vs. B.subtilis-B.T-PG	<0.0001	<0.0001	<0.0001	0.2333
		B.subtilis (PsrfAA-lux) vs. ΔykoG ΔywqM-B.T-PG	0.01	0.0006	0.2463	0.9734

## Sheet: Supplementary Figure 23
		WT, PpksC-lux (RLU/OD)										WT, PsrfAA-lux (RLU/OD)
			6 hours	12 hours	18 hours	24 hours							6 hours	8 hours	12 hours	18 hours
		B4 vs. B. subtilis-PG	0.6344	0.982	0.0024	0.7392						B4 vs. B. subtilis-PG	0.0539	<0.0001	0.4485	0.1607
		B4 vs. B. atrophaeus-PG	0.2769	0.9987	0.0095	0.7933						B4 vs. B. atrophaeus-PG	0.9412	0.0027	0.0309	0.5044
		B4 vs. B.megaterium-PG	0.2327	0.9891	<0.0001	0.0004						B4 vs. B.megaterium-PG	<0.0001	<0.0001	<0.0001	0.0107
		B4 vs. B.thuringiensis-PG	0.0157	0.9687	<0.0001	0.0008						B4 vs. B.thuringiensis-PG	<0.0001	<0.0001	<0.0001	0.0024
		∆degU, PpksC-lux (RLU/OD)										∆degU, PsrfAA-lux (RLU/OD)
			6 hours	12 hours	18 hours	24 hours							6 hours	8 hours	12 hours	18 hours
		B4 vs. B. subtilis-PG	0.1459	0.144	0.0006	0.1691						B4 vs. B. subtilis-PG	0.0532	0.0195	0.0223	0.6056
		B4 vs. B. atrophaeus-PG	0.1284	0.6267	0.7271	0.9464						B4 vs. B. atrophaeus-PG	0.0046	0.0055	0.0451	0.6661
		B4 vs. B.megaterium-PG	0.0023	0.0009	<0.0001	<0.0001						B4 vs. B.megaterium-PG	<0.0001	<0.0001	0.0006	0.0886
		B4 vs. B.thuringiensis-PG	<0.0001	<0.0001	<0.0001	<0.0001						B4 vs. B.thuringiensis-PG	<0.0001	<0.0001	<0.0001	0.0018
		∆codY, PsrfAA-lux (RLU/OD)										∆codY, PsrfAA-lux (RLU/OD)
			6 hours	12 hours	18 hours	24 hours							6 hours	8 hours	12 hours	18 hours
		B4 vs. B. subtilis-PG	0.0003	0.9993	0.9889	0.9029						B4 vs. B. subtilis-PG	0.4833	0.1226	0.0402	0.9926
		B4 vs. B. atrophaeus-PG	0.0348	0.9941	0.9984	0.7984						B4 vs. B. atrophaeus-PG	0.9791	0.9147	0.0083	0.827
		B4 vs. B.megaterium-PG	0.0814	0.962	0.9073	0.5571						B4 vs. B.megaterium-PG	0.8464	0.0117	<0.0001	0.106
		B4 vs. B.thuringiensis-PG	0.3428	0.9366	0.8606	0.9915						B4 vs. B.thuringiensis-PG	0.9844	0.899	<0.0001	0.0485
