# Supplementary material for: Resolving the conflict between antibiotic production and rapid growth by recognition of peptidoglycan of susceptible competitors
Source: Nat Commun. 2022 Jan 20;13:431. doi: 10.1038/s41467-021-27904-2 (PMC8776889; doi:10.1038/s41467-021-27904-2)
Supplement: Supplementary file 5 — Source Data [file 41467_2021_27904_MOESM5_ESM.xlsx]

## Sheet: Fig. 1b 
		Combined ratios from three experiments
		vs WT B. subtilis
			B.subtilis	B. subtilis natto	B.atropheus	B.velezensis	B.pumlius	B.clausii	B.coagulans	B. megaterium	B.mycoides	B.simplex	B.thuringiensis
		exp 1	1.05263	0.96	1.14286	1	7.7193	13.6364	17.6471	37.5	40	50	65.7895
		exp 2	1.2069	1.52381	1.21875	0.833333	16.6667	12.5	25.9259	48.8636	50	57.6923	66.6667
		exp 3	1.26667	1.76471	1.2	1	15.3571	14.7059	19	46.2963	57.7778	59.6491	67.4419

## Sheet: Figure 2
		Combined ratios from three experiments
		vs ∆srfAA																vs ∆srfAA ∆pks
			B.subtilis	B. subtilis natto	B.atropheus	B.velezensis	B.pumlius	B.clausii	B.coagulans	B. megaterium	B.mycoides	B.simplex	B.thuringiensis						B.subtilis	B. subtilis natto	B.atropheus	B.velezensis	B.pumlius	B.clausii	B.coagulans	B. megaterium	B.mycoides	B.simplex	B.thuringiensis
		exp 1	1.08108	1	1.14286	0.9	4	5.76923	10.1695	22.5	27.451	32.5	42.3729					exp 1	1	1	1.06667	0.9	2.31579	1.875	3.15789	8.03571	10	8.96552	12.5
		exp 2	0.921053	1.03226	1.25806	1	11.3636	6.66667	18.4211	28.6667	38.2353	30	48.7805					exp 2	1	1.23077	1	1.31579	6.32911	1.25	4.11765	8.6	13	7.31707	22.2222
		exp 3	1.08571	1.2	1.2	1.1875	11.3158	10.4167	14.6154	27.7778	41.9355	44.1558	50.8772					exp 3	0.95	1.07143	1.15385	1.05556	4.77778	8.62069	6.78571	7.04225	26	24.2857	22.3077
		vs ∆pks																vs ∆4
			B.subtilis	B. subtilis natto	B.atropheus	B.velezensis	B.pumlius	B.clausii	B.coagulans	B. megaterium	B.mycoides	B.simplex	B.thuringiensis						B.subtilis	B. subtilis natto	B.atropheus	B.velezensis	B.pumlius	B.clausii	B.coagulans	B. megaterium	B.mycoides	B.simplex	B.thuringiensis
		exp 1	1.02564	1	1.06667	1.05882	4.4	7.89474	11.3208	21.4286	29.7872	28.8889	37.3134					exp 1	1.05263	1.09091	1.10345	0.947368	1.69231	1.07143	1.2	1.125	5.18518	1.73333	3.57143
		exp 2	0.921053	1.28	1.25806	1.07143	10.6383	8.33333	21.875	30.7143	40.625	33.3333	47.619					exp 2	1.02941	0.941176	1.02632	0.9375	1.66667	0.769231	1	1.19444	6.04651	2.14286	5.6338
		exp 3	1.08571	1.36364	0.810811	1.1875	8.6	11.3636	15.8333	35.7143	39.3939	42.5	52.7273					exp 3	1.02703	0.9375	0.857143	1	1.02381	0.925926	0.612903	1.25	5.77778	3.4	6.04167
		vs ∆bac
			B.subtilis	B. subtilis natto	B.atropheus	B.velezensis	B.pumlius	B.clausii	B.coagulans	B. megaterium	B.mycoides	B.simplex	B.thuringiensis
		exp 1	1	1	1.18519	1	6.28571	12.5	15	30	35	41.9355	54.3478
		exp 2	1.02941	1.33333	1.44444	0.652174	16.129	12.5	24.1379	39.0909	44.0678	48.3871	57.971
		exp 3	1.26667	1.57895	1.25	0.904762	15.9259	13.8889	19	38.4615	52	51.5152	59.1837
		vs ∆pps
			B.subtilis	B. subtilis natto	B.atropheus	B.velezensis	B.pumlius	B.clausii	B.coagulans	B. megaterium	B.mycoides	B.simplex	B.thuringiensis
		exp 1	1.08108	0.96	1.14286	1	7.33333	12.5	18.75	34.6154	36.8421	44.8276	58.1395
		exp 2	1.06061	1.23077	1.34483	1.07143	16.6667	11.1111	23.3333	47.7778	50	57.6923	63.4921
		exp 3	1.08571	1.36364	1.30435	0.95	15.9259	14.7059	19.3878	41.6667	53.0612	59.6491	61.7021

## Sheet: Figure 3
			Combined CFU from three experiments
										Exp 1
			vs			∆4	NC	WT	∆srf	∆pks	∆bac	∆pps	∆srf ∆pks	∆srf ∆bac	∆srf ∆pps	∆pks ∆bac	∆pks ∆pps	∆bac ∆pps
			B.subtilis			6.33333e+08	6.66667e+08	6.33333e+08	6.16667e+08	650000000	6.66667e+08	6.16667e+08	6.66667e+08	650000000	6.66667e+08	6.16667e+08	6.66667e+08	6.83333e+08
			B. subtilis natto			3.66667e+08	400000000	4.16667e+08	400000000	400000000	400000000	4.16667e+08	400000000	3.33333e+08	3.66667e+08	350000000	400000000	400000000
			B. atrophaeus			4.83333e+08	5.33333e+08	4.66667e+08	4.66667e+08	500000000	450000000	4.66667e+08	500000000	5.33333e+08	5.16667e+08	500000000	5.16667e+08	500000000
			B.velezensis			3.16667e+08	300000000	300000000	3.33333e+08	2.83333e+08	300000000	300000000	3.33333e+08	2.66667e+08	2.83333e+08	350000000	2.66667e+08	2.83333e+08
			B.pumlius			4.33333e+08	7.33333e+08	95000000	1.83333e+08	1.66667e+08	1.16667e+08	100000000	3.16667e+08	1.66667e+08	150000000	150000000	1.66667e+08	100000000
			B.megaterium			6.66667e+08	750000000	20000000	3.33333e+07	35000000	25000000	2.16667e+07	9.33333e+07	4.33333e+07	3.66667e+07	4.66667e+07	35000000	2.66667e+07
			B.simplex			2500000000	4.33333e+09	8.66667e+07	1.33333e+08	150000000	1.03333e+08	9.66667e+07	4.83333e+08	1.66667e+08	150000000	200000000	1.66667e+08	1.16667e+08
			B. mycoides			45000000	2.33333e+08	5.83333e+06	8500000	7.83333e+06	6.66667e+06	6.33333e+06	2.33333e+07	9500000	9000000	1.03333e+07	9000000	7500000
			B.thuringiensis			1.16667e+09	4.16667e+09	6.33333e+07	9.83333e+07	1.11667e+08	7.66667e+07	7.16667e+07	3.33333e+08	1.23333e+08	1.16667e+08	150000000	1.33333e+08	8.16667e+07
			B.coagulans			83333.3	100000	5666.67	9833.33	8833.33	6666.67	5333.33	31666.7	11666.7	11666.7	10000	10000	6000
			B.clausii			23333.3	25000	1833.33	4333.33	3166.67	2000	2000	13333.3	4500	4000	4000	3833.33	1833.33
										Exp 2
			vs			∆4	NC	WT	∆srf	∆pks	∆bac	∆pps	∆srf ∆pks	∆srf ∆bac	∆srf ∆pps	∆pks ∆bac	∆pks ∆pps	∆bac ∆pps
			B.subtilis			5.66667e+08	5.83333e+08	4.83333e+08	6.33333e+08	6.33333e+08	5.66667e+08	550000000	5.83333e+08	6.16667e+08	600000000	450000000	4.66667e+08	5.16667e+08
			B. subtilis natto			5.66667e+08	5.33333e+08	350000000	5.16667e+08	4.16667e+08	400000000	4.33333e+08	4.33333e+08	3.83333e+08	3.66667e+08	5.16667e+08	3.16667e+08	350000000
			B. atrophaeus			6.33333e+08	650000000	5.33333e+08	5.16667e+08	5.16667e+08	450000000	4.83333e+08	650000000	6.16667e+08	4.83333e+08	4.33333e+08	400000000	5.16667e+08
			B.velezensis			2.66667e+08	250000000	300000000	250000000	2.33333e+08	3.83333e+08	2.33333e+08	190000000	2.66667e+08	2.66667e+08	2.16667e+08	2.33333e+08	2.33333e+08
			B.pumlius			500000000	8.33333e+08	50000000	7.33333e+07	7.83333e+07	5.16667e+07	50000000	1.68333e+08	8.66667e+07	8.33333e+07	8.33333e+07	8.16667e+07	5.16667e+07
			B.megaterium			600000000	7.16667e+08	1.46667e+07	25000000	2.33333e+07	1.83333e+07	15000000	8.33333e+07	3.66667e+07	2.83333e+07	3.83333e+07	35000000	1.66667e+07
			B.simplex			2.33333e+09	5000000000	8.66667e+07	1.66667e+08	150000000	1.03333e+08	8.66667e+07	6.83333e+08	1.21667e+08	115000000	1.16667e+08	110000000	9.66667e+07
			B. mycoides			7.16667e+07	4.33333e+08	8.66667e+06	1.13333e+07	1.06667e+07	9.83333e+06	8.66667e+06	3.33333e+07	1.21667e+07	1.03333e+07	1.08333e+07	10500000	9500000
			B.thuringiensis			1.18333e+09	6.66667e+09	100000000	1.36667e+08	140000000	115000000	105000000	300000000	170000000	160000000	1.73333e+08	1.51667e+08	1.23333e+08
			B.coagulans			116667	116667	4500	6333.33	5333.33	4833.33	5000	28333.3	8166.67	7666.67	8333.33	10000	5166.67
			B.clausii			21666.7	16666.7	1333.33	2500	2000	1333.33	1500	13333.3	3333.33	2166.67	2833.33	2500	1500
										Exp 3
			vs			∆4	NC	WT	∆srf	∆pks	∆bac	∆pps	∆srf ∆pks	∆srf ∆bac	∆srf ∆pps	∆pks ∆bac	∆pks ∆pps	∆bac ∆pps
			B.subtilis			6.16667e+08	6.33333e+08	500000000	5.83333e+08	5.83333e+08	500000000	5.83333e+08	6.66667e+08	5.83333e+08	6.83333e+08	550000000	4.83333e+08	550000000
			B. subtilis natto			5.33333e+08	500000000	2.83333e+08	4.16667e+08	3.66667e+08	3.16667e+08	3.66667e+08	4.66667e+08	3.83333e+08	3.66667e+08	4.83333e+08	4.33333e+08	4.83333e+08
			B. atrophaeus			5.83333e+08	500000000	4.16667e+08	4.16667e+08	6.16667e+08	400000000	3.83333e+08	4.33333e+08	4.16667e+08	3.83333e+08	5.16667e+08	400000000	3.66667e+08
			B.velezensis			3.16667e+08	3.16667e+08	3.16667e+08	2.66667e+08	2.66667e+08	350000000	3.33333e+08	300000000	3.16667e+08	2.83333e+08	3.16667e+08	300000000	2.83333e+08
			B.pumlius			700000000	7.16667e+08	4.66667e+07	6.33333e+07	6.16667e+07	45000000	45000000	150000000	8.33333e+07	7.33333e+07	7.16667e+07	7.33333e+07	4.83333e+07
			B.megaterium			6.66667e+08	8.33333e+08	18000000	30000000	2.33333e+07	2.16667e+07	20000000	1.18333e+08	5.16667e+07	3.66667e+07	4.33333e+07	4.16667e+07	20000000
			B.simplex			1.66667e+09	5.66667e+09	95000000	1.28333e+08	1.33333e+08	110000000	95000000	2.33333e+08	155000000	1.41667e+08	1.66667e+08	150000000	1.11667e+08
			B. mycoides			75000000	4.33333e+08	7500000	1.03333e+07	11000000	8.33333e+06	8.16667e+06	1.66667e+07	1.26667e+07	1.16667e+07	12500000	11000000	8.66667e+06
			B.thuringiensis			800000000	4.83333e+09	7.16667e+07	95000000	9.16667e+07	8.16667e+07	7.83333e+07	2.16667e+08	1.31667e+08	1.18333e+08	1.43333e+08	1.33333e+08	8.83333e+07
			B.coagulans			516667	316667	16666.7	21666.7	20000	16666.7	16333.3	46666.7	31666.7	21666.7	21333.3	21666.7	16666.7
			B.clausii			45000	41666.7	2833.33	4000	3666.67	3000	2833.33	4833.33	3833.33	3833.33	3833.33	4166.67	3000

## Sheet: Figure 4a
			Combined data from three experiments
								B. subtilis																										B. natto
	Time (H)	B4			CM- B. subtilis			CM- ∆4			CM- ∆srf			CM- ∆pks			CM- ∆bac			CM- ∆pps							Time (H)	B4			CM- B. subtilis			CM- ∆4			CM- ∆srf			CM- ∆pks			CM- ∆bac			CM- ∆pps
	0	0.095	0.109333	0.083	0.09	0.108667	0.088333	0.095667	0.11	0.095	0.093	0.109667	0.096333	0.093	0.108667	0.097333	0.093	0.11	0.097333	0.093	0.108333	0.097					0	0.095667	0.112	0.095667	0.095667	0.107	0.095667	0.095667	0.112667	0.109667	0.094667	0.108	0.094667	0.097	0.097	0.097	0.097667	0.102333	0.097667	0.095667	0.101667	0.095667
	0.5	0.096	0.110333	0.101	0.129667	0.115667	0.123	0.107	0.111667	0.129	0.102	0.135333	0.104667	0.102	0.132667	0.188	0.100333	0.129667	0.132333	0.102	0.110333	0.102					0.5	0.096	0.109667	0.096	0.124333	0.108333	0.124333	0.124333	0.114667	0.145	0.136667	0.130333	0.136667	0.174667	0.098333	0.174667	0.113	0.105333	0.113	0.096	0.104333	0.1
	1	0.098	0.113	0.101667	0.190667	0.137667	0.140667	0.119667	0.114667	0.17	0.103	0.143333	0.142667	0.102667	0.139667	0.220667	0.100667	0.141333	0.147333	0.102333	0.115	0.115667					1	0.096667	0.118667	0.115667	0.139	0.110333	0.139	0.139	0.118	0.157	0.148	0.137667	0.148	0.210667	0.101667	0.210667	0.13	0.118667	0.13	0.096667	0.106667	0.103333
	1.5	0.101333	0.117333	0.102	0.206667	0.143667	0.148333	0.126	0.120667	0.173667	0.103667	0.147	0.153333	0.105667	0.141333	0.239667	0.100333	0.144333	0.159333	0.104667	0.125	0.128667					1.5	0.098667	0.126333	0.119667	0.142	0.115	0.142	0.142	0.127	0.162	0.15	0.141667	0.15	0.240667	0.107333	0.240667	0.137	0.116	0.137	0.098667	0.112333	0.107667
	2	0.108333	0.126	0.104333	0.214333	0.151667	0.153667	0.13	0.132667	0.170667	0.105667	0.152333	0.154	0.11	0.143667	0.244	0.102333	0.148	0.184333	0.109	0.139667	0.146333					2	0.102	0.142667	0.127667	0.143667	0.123667	0.143667	0.143667	0.134667	0.164333	0.151	0.145	0.151	0.262	0.114	0.262	0.142333	0.128333	0.142333	0.102	0.123	0.113667
	2.5	0.119667	0.141667	0.108	0.219333	0.166667	0.156	0.134667	0.155	0.169	0.111	0.165667	0.157667	0.119667	0.15	0.246	0.106667	0.155667	0.216333	0.119	0.166	0.179333					2.5	0.115	0.168667	0.140667	0.177	0.138	0.177	0.177	0.152667	0.170333	0.156	0.173	0.156	0.263	0.126	0.263	0.182333	0.149	0.182333	0.115	0.132333	0.123667
	3	0.14	0.170333	0.113667	0.220333	0.195333	0.158333	0.148667	0.199667	0.170333	0.12	0.194667	0.171	0.136667	0.166333	0.250667	0.113	0.176667	0.257667	0.137	0.212333	0.237333					3	0.121667	0.213667	0.121667	0.225333	0.160667	0.225333	0.225333	0.180667	0.189333	0.165667	0.195667	0.165667	0.263	0.146	0.263	0.24	0.184333	0.24	0.121667	0.154	0.140333
	3.5	0.174667	0.219	0.125333	0.220667	0.243333	0.162667	0.174	0.274667	0.179333	0.135	0.242667	0.202	0.167333	0.198	0.264667	0.125	0.215	0.304667	0.168333	0.295	0.326333					3.5	0.171	0.255667	0.171	0.273667	0.192667	0.273667	0.273667	0.222333	0.263667	0.220333	0.250667	0.220333	0.292	0.179667	0.292	0.303667	0.228667	0.303667	0.171	0.188333	0.169333
	4	0.232	0.291667	0.150333	0.219667	0.311333	0.171333	0.223333	0.390667	0.202	0.16	0.315667	0.259	0.225	0.249	0.293	0.147667	0.280667	0.355333	0.226	0.402	0.423					4	0.187333	0.292333	0.187333	0.334333	0.277	0.334333	0.334333	0.277	0.308333	0.264667	0.405333	0.264667	0.375333	0.225667	0.375333	0.424667	0.292667	0.424667	0.187333	0.23	0.206
	4.5	0.300667	0.391333	0.194333	0.219	0.400333	0.187	0.291667	0.527667	0.247667	0.206667	0.405333	0.354667	0.291333	0.326	0.340333	0.205333	0.360333	0.417667	0.307667	0.527667	0.512					4.5	0.260667	0.382	0.294	0.441667	0.340333	0.441667	0.441667	0.341	0.346	0.352	0.430667	0.352	0.467333	0.254667	0.467333	0.507	0.337333	0.507	0.260667	0.272333	0.259333
	5	0.384333	0.496333	0.264	0.219667	0.503333	0.251667	0.381	0.628333	0.334	0.277667	0.529667	0.485333	0.354667	0.418	0.425667	0.292	0.447333	0.484667	0.408333	0.653	0.603667					5	0.317667	0.405	0.351	0.579333	0.404333	0.579333	0.579333	0.396333	0.427667	0.495	0.582	0.495	0.542667	0.305	0.542667	0.626	0.403667	0.626	0.317667	0.327	0.295667
	5.5	0.461667	0.562	0.367667	0.224	0.618333	0.309	0.478333	0.716333	0.450333	0.363667	0.634	0.629	0.423667	0.518333	0.524	0.387667	0.559333	0.587	0.560333	0.713667	0.671667					5.5	0.362	0.460333	0.395333	0.66	0.459667	0.66	0.66	0.457	0.655667	0.556667	0.598667	0.556667	0.677333	0.366333	0.677333	0.693	0.445667	0.693	0.362	0.384	0.357
	6	0.556667	0.643333	0.456667	0.235333	0.726333	0.387667	0.571667	0.826667	0.575333	0.498333	0.766333	0.730667	0.553333	0.64	0.657333	0.512333	0.687333	0.666667	0.686	0.770667	0.721					6	0.426667	0.505667	0.46	0.739667	0.533333	0.739667	0.739667	0.544667	0.776667	0.658	0.818333	0.658	0.812	0.413667	0.812	0.734667	0.496	0.734667	0.426667	0.438333	0.421333
	6.5	0.631	0.73	0.571667	0.260333	0.823667	0.472333	0.624667	0.867667	0.697667	0.614	0.726667	0.816	0.660333	0.757333	0.808667	0.628333	0.787667	0.721333	0.78	0.783667	0.733667					6.5	0.424	0.551333	0.524	0.85	0.598	0.85	0.85	0.643667	0.673333	0.758667	0.713	0.758667	0.749667	0.466	0.749667	0.795	0.537667	0.795	0.424	0.507333	0.471667
	7	0.703	0.793333	0.682	0.311667	0.890667	0.557667	0.693333	0.903	0.824667	0.738333	0.805333	0.887667	0.774667	0.855	0.923333	0.738667	0.884333	0.781	0.863	0.815	0.751333					7	0.489	0.615333	0.589	0.843333	0.678667	0.843333	0.843333	0.720333	0.758333	0.675667	0.832	0.675667	0.85	0.548	0.85	0.878667	0.601667	0.878667	0.489	0.581	0.525333
	7.5	0.760667	0.844	0.808	0.396667	0.910333	0.636667	0.739333	0.940333	0.918333	0.784	0.891667	0.939333	0.849	0.922333	1.00967	0.831333	0.931667	0.837333	0.884333	0.842667	0.775667					7.5	0.549	0.657667	0.649	0.904	0.743	0.904	0.904	0.760333	0.836	0.893333	0.821667	0.893333	0.892	0.622667	0.892	0.946333	0.649	0.946333	0.549	0.663667	0.578667
	8	0.812333	0.883333	0.896333	0.508667	0.930333	0.682	0.77	0.986	1.005	0.789667	0.964667	0.971333	0.873	0.958667	1.08567	0.866333	0.959333	0.882	0.935333	0.869333	0.793667					8	0.550333	0.683333	0.683667	0.919	0.787	0.919	0.919	0.82	0.889	0.943	0.833667	0.943	0.986	0.686333	0.986	0.926333	0.695333	0.926333	0.550333	0.722333	0.637333
	8.5	0.857667	0.913	0.972667	0.654333	0.948333	0.723333	0.8	0.982333	1.09167	0.798667	1.02067	0.997333	0.920333	0.979667	1.13567	0.907333	0.971667	0.909	0.971333	0.885	0.827					8.5	0.617	0.714333	0.717	0.986333	0.82	0.986333	0.986333	0.874333	0.930667	0.954333	0.943333	0.954333	1.03167	0.742333	1.03167	0.935667	0.722667	0.935667	0.617	0.777	0.692667
	9	0.895667	0.956333	1.045	0.771	0.948	0.757667	0.853333	1.00433	1.12033	0.816333	1.06267	1.02167	0.952	0.992667	1.14867	0.96	0.979333	0.949667	0.993333	0.887667	1.00167					9	0.622667	0.754	0.776	1.06667	0.863667	1.06667	1.06667	0.922667	0.996667	0.953333	1	0.953333	1.12933	0.797	1.12933	1.02333	0.768667	1.02333	0.622667	0.820667	0.751667
	9.5	0.937	1.00467	1.11267	0.856333	0.948	0.778	0.908333	1.01767	1.13367	0.859	1.10267	1.03667	0.977667	1.001	1.14733	1.028	0.978	0.964667	1.01233	0.899667	0.998					9.5	0.706	0.786667	0.872667	1.12233	0.895	1.12233	1.12233	0.971	1.03633	0.961	1.048	0.961	1.21767	0.832	1.21767	1.019	0.806333	1.019	0.706	0.859333	0.811667
	10	0.986667	1.02667	1.17367	0.907	0.953	0.803	0.934	1.04467	1.15633	0.901	1.14267	1.058	1.011	1.01233	1.15433	1.09933	0.995	0.988	1.06	0.924	0.997667					10	0.828667	0.813667	1.042	1.08133	0.934333	1.08133	1.08133	1.02367	1.07967	0.973	1.076	0.973	1.074	0.869667	1.074	1.053	0.839667	1.053	0.828667	0.898333	0.863667
	10.5	1.043	1.04333	1.212	0.939667	0.952667	0.885333	0.952333	1.07933	1.16867	0.925333	1.17667	1.076	1.041	0.999333	1.151	1.084	0.972	0.972	1.08767	0.932667	1.05567					10.5	0.823	0.844333	1.03967	1.04567	0.954667	1.04567	1.04567	1.06733	1.12433	1.004	1.096	1.004	1.13	0.918667	1.13	1.09667	0.972	1.09667	0.823	0.931333	0.907333
	11	1.085	1.09133	1.229	0.964667	0.964333	0.925	0.971667	1.09667	1.17667	1.016	1.195	1.09033	1.07867	0.997667	1.13667	1.14033	1.017	1.017	1.108	0.937667	1.05733					11	0.913	0.882333	1.05367	1.06267	0.974333	1.06267	1.06267	1.093	1.201	1.147	1.104	1.147	1.097	0.956	1.097	1.083	1.017	1.083	0.913	0.959	0.943333
	11.5	1.11233	1.11133	1.241	0.976	0.945667	0.956	0.997	1.09867	1.195	1.00133	1.21533	1.10567	1.134	1.01733	1.13933	1.17867	1.058	1.058	1.12967	0.928333	1.06933					11.5	0.924667	0.917333	1.03833	1.02267	0.978667	1.02267	1.02267	1.11067	1.23833	1.10133	1.111	1.10133	1.09967	0.984667	1.09967	1.137	1.058	1.137	0.924667	0.994333	0.966333
	12	1.14667	1.136	1.25133	1.00233	0.968	1.044	1.01667	1.098	1.21633	1.01833	1.23	1.084	1.15433	0.991	1.145	1.184	1.077	1.077	1.157	0.951667	1.08567					12	0.946	0.962333	1.083	1.11333	0.991	1.11333	1.11333	1.13133	1.17267	1.199	1.113	1.199	1.12667	1.00633	1.12667	1.18867	1.077	1.18867	0.946	1.023	0.983333
	12.5	1.18567	1.15067	1.245	1.041	0.981667	1.015	1.02767	1.13867	1.22967	1.04433	1.24767	1.05367	1.158	1.009	1.136	1.189	1.076	1.076	1.17133	0.951	1.11267					12.5	0.969333	0.998333	1.06867	1.10867	0.998	1.10867	1.10867	1.169	1.16667	1.16833	1.11067	1.16833	1.16367	1.02367	1.16367	1.17667	1.076	1.17667	0.969333	1.03133	0.999667
	13	1.21967	1.17567	1.239	1.04767	1.046	1.02133	1.04767	1.12633	1.19767	1.07567	1.25567	1.034	1.172	1.01567	1.13867	1.19	1.104	1.104	1.16167	0.972	1.12733					13	0.992333	1.028	1.08567	1.078	1.01333	1.078	1.078	1.18633	1.15867	1.162	1.10467	1.162	1.18867	1.058	1.18867	1.18533	1.104	1.18533	0.992333	1.03933	1.01267
	13.5	1.244	1.18633	1.231	1.046	1.003	1.028	1.067	1.14167	1.15333	1.06967	1.265	0.989667	1.161	1.025	1.13767	1.17733	1.133	1.133	1.13467	0.982	1.12933					13.5	1.01833	1.06533	1.11567	1.07367	1.02133	1.07367	1.07367	1.20067	1.141	1.149	1.109	1.149	1.19433	1.08067	1.19433	1.17633	1.133	1.17633	1.01833	1.073	1.02533
	14	1.26867	1.208	1.22433	1.048	1.01367	1.03367	1.068	1.14733	1.11967	1.07833	1.25767	0.968	1.13	1.017	1.14633	1.14767	1.165	1.165	1.097	0.99	1.12					14	1.03633	1.105	1.126	1.068	1.03467	1.068	1.068	1.21367	1.134	1.141	1.114	1.141	1.194	1.108	1.194	1.177	1.165	1.177	1.03633	1.09167	1.03633
	14.5	1.27667	1.227	1.21333	1.051	1.03167	1.039	1.096	1.107	1.07433	1.05567	1.251	0.943	1.07433	1.04233	1.138	1.12733	1.143	1.143	1.04933	0.993	1.10833					14.5	1.053	1.11667	1.13033	1.08233	1.05267	1.08233	1.08233	1.23033	1.10167	1.15533	1.117	1.15533	1.18333	1.15367	1.18333	1.2	1.143	1.2	1.053	1.108	1.053
	15	1.269	1.23767	1.20033	1.01233	1.06267	1.00867	1.12267	1.07767	1.03967	1.049	1.245	0.917333	1.03467	1.044	1.12267	1.083	1.106	1.106	1.008	1.043	1.094					15	1.066	1.12367	1.13033	1.04733	1.067	1.055	1.04733	1.22333	1.06033	1.15267	1.117	1.15267	1.15867	1.168	1.15867	1.21533	1.106	1.21533	1.066	1.14567	1.066
	15.5	1.22433	1.244	1.19333	1.01233	1.074	1.04367	1.14833	1.055	1.01433	1.04767	1.23333	0.909	1.01267	1.04133	1.09667	1.05733	1.052	1.052	0.971	1.03833	1.06967					15.5	1.07933	1.11133	1.12167	1.04933	1.06733	1.061	1.04933	1.189	1.145	1.153	1.11567	1.153	1.12067	1.187	1.12067	1.184	1.052	1.184	1.07933	1.17	1.07933
	16	1.178	1.24767	1.17767	1.01767	1.07833	1.03833	1.14467	1.046	0.999333	1.00567	1.22033	0.892333	1.04467	1.04433	1.07067	1.027	1.007	1.007	0.957667	1.05233	1.03767					16	1.09067	1.09233	1.10133	1.04167	1.06033	1.084	1.04167	1.14667	1.093	1.14967	1.12267	1.14967	1.103	1.20033	1.103	1.17033	1.007	1.17033	1.09067	1.16167	1.09067
	16.5	1.142	1.25667	1.16733	1.01567	1.096	1.03233	1.15367	1.009	0.987	0.999	1.21067	0.877	1.01533	1.048	1.05733	1.02333	0.975	0.975	0.930667	1.05433	1.026					16.5	1.10133	1.06333	1.10133	1.024	1.05067	1.08367	1.024	1.112	1.07967	1.15633	1.12567	1.15633	1.089	1.21467	1.089	1.15967	0.975	1.15967	1.10133	1.14267	1.10133
	17	1.12333	1.20233	1.156	1.013	1.076	1.02767	1.136	1.019	0.975	0.992667	1.201	0.879333	0.998667	1.03267	1.032	1.022	0.942	0.942	0.928667	1.047	1.039					17	1.109	1.04133	1.109	1.018	1.047	1.087	1.018	1.09167	1.08267	1.15367	1.122	1.15367	1.07267	1.23567	1.07267	1.15233	0.942	1.15233	1.109	1.122	1.109
	17.5	1.10967	1.13933	1.14533	0.997	1.061	1.02067	1.129	1.03233	0.975333	0.992	1.19	0.864333	0.987667	1.02833	1.011	1.02633	0.915	0.915	0.916667	1.04033	1.01833					17.5	1.116	0.996667	1.116	1.00433	1.041	1.071	1.00433	1.08033	1.09233	1.14733	1.114	1.14733	1.05067	1.24333	1.05067	1.18367	0.915	1.18367	1.116	1.10867	1.116
	18	1.09533	1.12433	1.11667	0.992	1.047	1.016	1.125	1.04467	0.961667	0.986667	1.17833	0.869667	0.983667	1.02633	1.00767	0.985333	1.06233	1.022	0.916	1.06	0.999					18	1.123	0.999333	1.123	0.991	1.028	1.063	0.991	1.07333	1.13467	1.14667	1.106	1.14667	1.02833	1.281	1.02833	1.17833	0.860667	1.17833	1.123	1.10167	1.123
	18.5	1.08933	1.08733	1.092	0.985667	1.033	1.00767	1.12433	1.04167	0.963667	0.980667	1.16767	0.852333	0.979333	1.06	0.980667	0.981667	1.07533	1.05733	0.912333	1.06967	0.954333					18.5	1.127	0.998667	1.127	0.981	1.02567	1.059	0.981	1.051	1.07333	1.135	1.09	1.135	1.01833	1.25033	1.01833	1.18967	0.885667	1.18967	1.127	1.07833	1.127
	19	1.08067	1.05667	1.07133	0.978333	1.01433	0.997667	1.088	1.04967	0.967667	0.980667	1.15267	0.859667	0.975667	1.07633	0.964333	0.979	1.07133	1.079	0.917	1.07967	0.946667					19	1.13033	0.988333	1.13033	0.969333	1.01567	1.033	0.969333	1.04233	1.056	1.12033	1.075	1.12033	0.982667	1.24133	0.982667	1.189	0.917333	1.189	1.13033	1.06533	1.13033
	19.5	1.071	1.033	1.04233	0.972667	1.00767	0.999667	1.05267	1.053	0.963667	0.977	1.138	0.872667	0.975667	1.09767	0.956667	0.976667	1.07667	1.103	0.917667	1.08967	0.954333					19.5	1.132	1.063	1.132	0.956667	0.999333	0.991333	0.956667	1.02567	1.03667	1.09933	1.058	1.09933	1.016	1.232	1.016	1.2	0.950667	1.2	1.132	1.05467	1.132
	20	1.057	1.02233	1.04067	0.967667	0.997333	0.988	1.047	1.06333	0.970333	0.974	1.126	0.891667	0.970333	1.12633	0.954333	0.972667	1.16067	1.09433	0.919333	1.11467	0.950667					20	1.13233	1.08467	1.13233	0.911333	0.985333	0.966333	0.911333	1.02633	1.02133	1.07767	1.03833	1.07767	1.032	1.21467	1.032	1.17533	0.968	1.17533	1.13233	1.01567	1.13233
	20.5	1.05	1.00467	1.03	0.961	0.991	0.984333	1.03867	1.06467	0.980667	0.970667	1.11667	0.893667	0.970667	1.14767	0.952333	0.968667	1.091	1.08433	0.918	1.11433	0.941667					20.5	1.135	1.048	1.135	0.899	0.973333	0.971333	0.899	1.016	1.01933	1.056	1.02233	1.056	1.01433	1.19767	1.01433	1.16833	0.976	1.16833	1.135	1.015	1.135
	21	1.05333	0.992667	1.01867	0.956	0.970333	0.967667	1.034	1.069	0.979333	0.966333	1.11233	0.897	0.965667	1.17867	0.955	0.964	1.09233	1.055	0.914333	1.09533	0.963333					21	1.13667	1.03467	1.13667	0.886333	0.959667	0.986333	0.886333	1.01667	1.01967	1.051	1.00733	1.051	1.005	1.17433	1.005	1.16133	0.992667	1.16133	1.13667	1.00033	1.13667
	21.5	1.056	1.00533	1.02067	0.952333	0.957333	0.951333	1.02967	1.08267	0.982	0.962333	1.111	0.909667	0.964667	1.17933	0.961	0.961667	1.101	1.01433	0.921	1.08533	0.931667					21.5	1.137	1.03167	1.137	0.870667	0.957333	0.991667	0.870667	1.005	1.03967	1.04733	1.00533	1.04733	0.996667	1.154	0.996667	1.155	1.01833	1.155	1.137	0.989	1.137
	22	1.05433	0.959333	1.005	0.946667	0.952	0.943667	1.024	1.065	0.985333	0.955333	1.11233	0.921667	0.962333	1.16933	0.945333	0.957667	1.112	0.990333	0.919	1.069	0.939333					22	1.13667	1.03	1.13667	0.863333	0.951333	1.03333	0.863333	0.985	1.03533	1.04367	1.00567	1.04367	0.986667	1.12267	0.986667	1.151	1.033	1.151	1.13667	0.974333	1.13667
	22.5	1.06033	0.936667	0.998	0.938333	0.928	0.979333	1.019	1.05533	0.995	0.957667	1.11633	0.931333	0.961667	1.15333	0.953333	0.954333	1.11933	0.98	0.915667	1.05467	0.943667					22.5	1.13433	1.027	1.13433	0.894667	0.936667	1.02867	0.894667	0.994333	1.018	1.036	1.00233	1.036	0.977	1.09333	0.977	1.14533	1.03567	1.14533	1.13433	0.961667	1.13433
	23	1.06333	0.922333	0.975333	0.934333	0.926667	0.949667	1.014	1.04567	1	0.962	1.099	0.942333	0.956667	1.12767	0.946333	0.950667	1.14433	0.958	0.912667	1.05867	0.95					23	1.133	1.023	1.133	0.894	0.940333	1.029	0.894	1.00567	1.00533	1.037	0.999667	1.037	0.965667	1.081	0.965667	1.14067	1.023	1.14067	1.133	0.942333	1.133
	23.5	1.06733	0.913	0.968	0.935	0.925333	0.957333	1.00933	1.04333	1.01267	0.960333	1.064	0.943333	0.954667	1.09467	0.95	0.946667	1.139	0.955	0.92	1.04433	0.931333					23.5	1.13167	1.02667	1.13167	0.894	0.929333	1.01967	0.894	1.00933	1.01267	1.029	0.996667	1.029	0.957333	1.078	0.957333	1.13467	1.011	1.13467	1.13167	0.938667	1.13167
	24	1.071	0.913	0.967333	0.928333	0.926667	0.948667	1.00467	1.04333	1.01867	0.959	1.04467	0.948667	0.950667	1.07933	0.955	0.941333	1.14167	0.946	0.920667	1.02867	0.916					24	1.12967	1.02667	1.12967	0.893667	0.938667	1.016	0.893667	1.01967	1.01767	1.01533	0.975333	1.01533	0.952	1.07167	0.952	1.129	0.976667	1.129	1.12967	0.932333	1.12967
								B. velezensis																										B. pumilus
	Time (H)	B4			CM- B. subtilis			CM- ∆4			CM- ∆srf			CM- ∆pks			CM- ∆bac			CM- ∆pps							Time (H)	B4			CM- B. subtilis			CM- ∆4			CM- ∆srf			CM- ∆pks			CM- ∆bac			CM- ∆pps
	0	0.093667	0.111333	0.093667	0.096667	0.111333	0.096667	0.097333	0.114667	0.097333	0.098667	0.113333	0.098667	0.096667	0.112	0.096667	0.094333	0.112667	0.094333	0.100333	0.114333	0.100333					0	0.092667	0.102667	0.106667	0.11	0.103333	0.107667	0.094333	0.103333	0.109333	0.092667	0.105	0.108667	0.092667	0.105333	0.108333	0.092667	0.104667	0.106667	0.093333	0.104	0.108667
	0.5	0.104	0.114667	0.104	0.098	0.128333	0.098	0.135333	0.119	0.135333	0.135333	0.140667	0.135333	0.190333	0.139333	0.190333	0.133	0.137333	0.133	0.113	0.119667	0.113					0.5	0.100667	0.103333	0.107667	0.124	0.113	0.115	0.102333	0.104	0.111333	0.099	0.137	0.109	0.106667	0.136	0.131333	0.099667	0.13	0.124667	0.099667	0.114333	0.112333
	1	0.145667	0.121	0.145667	0.100667	0.144667	0.100667	0.175	0.128	0.175	0.143	0.147333	0.143	0.221333	0.146	0.221333	0.149	0.146667	0.149	0.127667	0.139333	0.127667					1	0.103333	0.103333	0.110333	0.162	0.126667	0.135667	0.109333	0.105333	0.116	0.100667	0.139	0.108667	0.107667	0.14	0.141	0.101333	0.135667	0.136667	0.101333	0.126333	0.112333
	1.5	0.156333	0.131	0.156333	0.106	0.151	0.104333	0.185	0.145	0.185	0.145	0.148333	0.145	0.243333	0.151	0.243333	0.154	0.151	0.154	0.135333	0.152	0.135333					1.5	0.107	0.104333	0.114333	0.169667	0.127333	0.136333	0.124333	0.107333	0.124333	0.103	0.139667	0.124333	0.110333	0.139333	0.139667	0.103667	0.134667	0.136667	0.104	0.129	0.114
	2	0.156333	0.147	0.156333	0.131333	0.157667	0.111	0.183667	0.169	0.183667	0.144667	0.150667	0.144667	0.246667	0.158333	0.246667	0.155667	0.157333	0.155667	0.145	0.171	0.145					2	0.114333	0.105667	0.120667	0.169667	0.126333	0.136	0.133	0.111667	0.138667	0.107333	0.136	0.131667	0.114333	0.138333	0.137667	0.108333	0.132667	0.136	0.109333	0.129333	0.118667
	2.5	0.157333	0.175667	0.157333	0.159667	0.171667	0.124333	0.184667	0.215	0.184667	0.144667	0.159667	0.144667	0.252667	0.174667	0.252667	0.154667	0.172667	0.154667	0.159	0.207333	0.159					2.5	0.123667	0.108333	0.129333	0.169667	0.124667	0.134333	0.134	0.118667	0.164	0.113667	0.135333	0.137667	0.120667	0.137	0.136	0.115333	0.131	0.133667	0.116667	0.128667	0.126
	3	0.163667	0.226333	0.163667	0.207667	0.198667	0.146333	0.186	0.302333	0.186	0.143667	0.176667	0.143667	0.258667	0.214	0.258667	0.154	0.205333	0.154	0.188	0.276667	0.188					3	0.138667	0.111	0.143333	0.167667	0.122667	0.133667	0.144	0.131	0.207667	0.123667	0.135	0.144333	0.129333	0.136333	0.134667	0.126333	0.13	0.131667	0.128333	0.127333	0.133333
	3.5	0.176333	0.300667	0.176333	0.268	0.250667	0.178333	0.195333	0.445	0.195333	0.146	0.21	0.146	0.272667	0.285	0.272667	0.154333	0.273333	0.154333	0.244	0.393667	0.244					3.5	0.162667	0.115	0.166	0.165667	0.121667	0.133	0.166333	0.152333	0.281333	0.139	0.134667	0.154	0.143333	0.135667	0.133667	0.134	0.128667	0.130333	0.136	0.126	0.135333
	4	0.201333	0.403	0.201333	0.330667	0.343	0.236333	0.221	0.643333	0.221	0.153667	0.27	0.153667	0.313333	0.401667	0.313333	0.157333	0.39	0.157333	0.346333	0.547667	0.346333					4	0.201333	0.121667	0.203	0.163333	0.121	0.135	0.184667	0.19	0.390667	0.162667	0.136333	0.171667	0.159667	0.135667	0.133667	0.141	0.127667	0.129667	0.148333	0.124667	0.147
	4.5	0.247	0.487333	0.247	0.402	0.481667	0.312333	0.263667	0.808333	0.263667	0.163333	0.402	0.163333	0.370333	0.546667	0.370333	0.165667	0.549	0.165667	0.493667	0.712333	0.493667					4.5	0.257	0.132667	0.264667	0.162	0.121667	0.14	0.206333	0.253	0.538333	0.193333	0.137667	0.196667	0.190333	0.135333	0.136333	0.154333	0.127333	0.130333	0.167667	0.123667	0.151
	5	0.336333	0.582667	0.336333	0.405333	0.622333	0.393667	0.341667	0.932	0.341667	0.179333	0.578	0.179333	0.441333	0.737	0.441333	0.186667	0.729	0.186667	0.639333	0.817333	0.639333					5	0.340667	0.149	0.358667	0.161333	0.122333	0.149333	0.280667	0.351667	0.625	0.243333	0.140667	0.232	0.224667	0.136333	0.14	0.17	0.126667	0.131	0.191	0.122667	0.156333
	5.5	0.471667	0.643	0.471667	0.466	0.774667	0.476	0.446667	0.985	0.446667	0.249	0.758667	0.249	0.538667	0.832	0.538667	0.233667	0.843	0.233667	0.768	0.902	0.768					5.5	0.428333	0.175667	0.473333	0.161333	0.124333	0.167333	0.338333	0.497333	0.634	0.298667	0.147	0.264333	0.290333	0.138333	0.150333	0.194667	0.126667	0.135	0.225333	0.122	0.165333
	6	0.629667	0.663333	0.629667	0.474667	0.839333	0.550667	0.576667	0.996667	0.576667	0.325333	0.871	0.325333	0.639667	0.858667	0.639667	0.308667	0.886667	0.308667	0.814667	0.881	0.814667					6	0.544667	0.217	0.576333	0.163	0.128667	0.196	0.381333	0.642	0.641333	0.356333	0.158667	0.293	0.348333	0.142333	0.167667	0.230667	0.127333	0.142	0.254667	0.122333	0.182
	6.5	0.766	0.631667	0.766	0.518333	0.860667	0.608667	0.701333	0.945667	0.701333	0.413	0.977	0.413	0.746667	0.811	0.746667	0.418667	0.868667	0.418667	0.834	0.828333	0.834					6.5	0.661333	0.288	0.700333	0.168333	0.136667	0.242333	0.430667	0.744	0.657333	0.411333	0.182333	0.347333	0.380667	0.15	0.198667	0.266333	0.127333	0.154	0.289667	0.122667	0.195667
	7	0.888333	0.649667	0.888333	0.551	0.826333	0.679333	0.797667	0.847	0.797667	0.544667	1.01	0.544667	0.800333	0.793	0.800333	0.576667	0.867667	0.576667	0.821333	0.763333	0.821333					7	0.774	0.384667	0.832667	0.176667	0.151	0.302333	0.490333	0.823667	0.667333	0.460667	0.237667	0.405333	0.432333	0.166333	0.251	0.313	0.128	0.176333	0.323333	0.124333	0.226667
	7.5	0.952667	0.681333	0.952667	0.601667	0.802	0.727667	0.882667	0.775667	0.882667	0.665	0.947	0.665	0.855	0.797	0.855	0.694667	0.855667	0.694667	0.809333	0.660333	0.809333					7.5	0.874	0.493	0.914333	0.186333	0.177667	0.367667	0.548	0.852667	0.654	0.505	0.352	0.435667	0.468667	0.198667	0.323667	0.351	0.13	0.215333	0.376333	0.126667	0.253667
	8	0.992667	0.703667	0.992667	0.637	0.752	0.808667	0.921	0.697667	0.921	0.756667	0.787667	0.756667	0.864333	0.788	0.864333	0.761667	0.814333	0.761667	0.780667	0.567	0.780667					8	0.951	0.585667	1.00633	0.208	0.226667	0.432333	0.595333	0.864667	0.691	0.548	0.498333	0.460333	0.524333	0.257333	0.405667	0.403	0.133333	0.279333	0.416	0.131667	0.291667
	8.5	0.973	0.726667	0.973	0.664667	0.736333	0.894	0.892667	0.659333	0.892667	0.795	0.678333	0.795	0.777667	0.759667	0.777667	0.794667	0.766667	0.794667	0.73	0.525333	0.73					8.5	1.041	0.747	1.10467	0.264667	0.31	0.478	0.647667	0.881333	0.785333	0.59	0.557667	0.524667	0.578667	0.343333	0.477333	0.488	0.139333	0.364667	0.467	0.139667	0.339333
	9	0.870667	0.745667	0.870667	0.695667	0.699333	0.906333	0.819667	0.628	0.819667	0.747333	0.625	0.747333	0.736	0.734333	0.736	0.738	0.752333	0.738	0.637333	0.496333	0.637333					9	1.153	0.874333	1.23267	0.341667	0.432667	0.512667	0.692667	0.924	0.895667	0.661667	0.59	0.587333	0.606333	0.461	0.527667	0.532667	0.152667	0.452333	0.516333	0.154333	0.378
	9.5	0.755333	0.743667	0.755333	0.739333	0.674667	0.867	0.736	0.611	0.736	0.705333	0.594333	0.705333	0.762333	0.683667	0.762333	0.662667	0.712667	0.662667	0.584667	0.485667	0.584667					9.5	1.231	0.962333	1.331	0.427333	0.532667	0.528333	0.766667	0.994667	0.977	0.698	0.621333	0.642667	0.642	0.571333	0.563667	0.583333	0.183	0.524333	0.568	0.183333	0.424
	10	0.708333	0.748667	0.708333	0.773667	0.623667	0.841333	0.660667	0.592333	0.660667	0.639333	0.579	0.639333	0.752667	0.623667	0.752667	0.652667	0.675333	0.652667	0.542	0.473333	0.542					10	1.30167	1.01467	1.38967	0.498667	0.591667	0.537333	0.842333	1.08267	1.04833	0.737667	0.670667	0.692667	0.658	0.641333	0.59	0.637333	0.231333	0.553333	0.636667	0.242	0.462333
	10.5	0.632	0.746333	0.632	0.818333	0.579	0.784	0.627333	0.579333	0.627333	0.610667	0.575	0.610667	0.766333	0.570333	0.766333	0.64	0.642667	0.64	0.512	0.478	0.512					10.5	1.339	1.12367	1.432	0.577333	0.618667	0.545667	0.964667	1.18133	1.11767	0.771333	0.717333	0.726667	0.697667	0.690333	0.587	0.699667	0.303667	0.569333	0.678667	0.349667	0.506
	11	0.588	0.749333	0.588	0.730667	0.547667	0.736667	0.570333	0.566333	0.570333	0.605	0.573667	0.605	0.740333	0.541	0.740333	0.659667	0.602333	0.659667	0.477	0.471667	0.477					11	1.381	1.23933	1.487	0.655333	0.642667	0.564333	1.085	1.25433	1.18433	0.815333	0.82	0.758667	0.785333	0.741667	0.601667	0.722667	0.406	0.579667	0.716667	0.494667	0.548333
	11.5	0.545667	0.735333	0.545667	0.642333	0.518333	0.687	0.536	0.563	0.536	0.607667	0.573333	0.607667	0.733	0.514333	0.733	0.649333	0.600667	0.649333	0.442667	0.469333	0.442667					11.5	1.42167	1.31533	1.51767	0.720333	0.663667	0.589	1.21267	1.32433	1.23367	0.858	0.894667	0.778	0.895667	0.817667	0.625333	0.734333	0.502667	0.581667	0.769333	0.674333	0.597333
	12	0.529667	0.715	0.529667	0.531333	0.508	0.614	0.514333	0.552333	0.514333	0.582667	0.572667	0.582667	0.710667	0.492667	0.710667	0.648	0.582	0.648	0.41	0.474333	0.41					12	1.435	1.39267	1.54667	0.772333	0.701333	0.595333	1.266	1.365	1.27267	0.923	0.956667	0.839	0.977	0.922667	0.649333	0.755667	0.607667	0.581667	0.812667	0.823333	0.666667
	12.5	0.488667	0.665667	0.488667	0.456333	0.493667	0.568333	0.483667	0.526333	0.483667	0.53	0.572	0.53	0.672667	0.515	0.672667	0.637333	0.561	0.637333	0.376	0.456	0.376					12.5	1.47	1.43267	1.57867	0.84	0.755667	0.604333	1.33233	1.40133	1.30733	0.987	1.021	0.881333	1.04833	1.048	0.675667	0.802	0.722	0.609333	0.859667	0.902333	0.74
	13	0.47	0.559667	0.47	0.383333	0.511	0.504	0.439	0.506	0.439	0.470667	0.568	0.470667	0.613333	0.519	0.613333	0.588333	0.540333	0.588333	0.344667	0.446667	0.344667					13	1.46567	1.481	1.60033	0.897333	0.834333	0.628333	1.35767	1.442	1.32967	1.05433	1.08067	0.921	1.11767	1.14467	0.724667	0.868	0.796667	0.626333	0.922667	0.96	0.813333
	13.5	0.428333	0.492	0.428333	0.343333	0.503	0.429667	0.409667	0.488	0.409667	0.409333	0.553333	0.409333	0.547333	0.499667	0.547333	0.516333	0.518667	0.516333	0.32	0.434333	0.32					13.5	1.513	1.53	1.628	0.959333	0.94	0.662	1.38633	1.471	1.34367	1.13833	1.156	0.99	1.18433	1.22367	0.776	0.928667	0.832333	0.653	0.985333	1.05667	0.899333
	14	0.421333	0.462	0.421333	0.337	0.479333	0.385333	0.354	0.440333	0.354	0.356333	0.537	0.356333	0.493333	0.491333	0.493333	0.444333	0.492667	0.444333	0.299333	0.416333	0.299333					14	1.49567	1.57333	1.64667	1.006	1.06933	0.724667	1.40733	1.483	1.35	1.20633	1.212	1.06467	1.23367	1.29567	0.852667	0.988667	0.872667	0.695	1.04067	1.16967	0.994667
	14.5	0.4	0.445333	0.4	0.336	0.464333	0.360667	0.305333	0.397	0.305333	0.318333	0.522	0.318333	0.458	0.462	0.458	0.387	0.467333	0.387	0.293	0.392	0.293					14.5	1.529	1.59167	1.65467	1.03467	1.16133	0.797	1.41767	1.497	1.35833	1.24667	1.26467	1.10967	1.27267	1.357	0.942333	1.056	0.929333	0.743	1.08933	1.26867	1.06233
	15	0.358667	0.438333	0.358667	0.335	0.419333	0.340333	0.280667	0.372667	0.280667	0.290333	0.503333	0.290333	0.433333	0.429667	0.433333	0.339667	0.438333	0.339667	0.266667	0.359333	0.266667					15	1.574	1.61967	1.67133	1.059	1.21967	0.916333	1.427	1.50667	1.373	1.28967	1.294	1.15	1.30733	1.41067	1.06167	1.12067	0.993333	0.819	1.13033	1.34367	1.12833
	15.5	0.318667	0.413	0.318667	0.333333	0.383333	0.333	0.264	0.350667	0.264	0.281	0.466333	0.281	0.408667	0.389667	0.408667	0.301	0.415	0.301	0.273	0.317	0.273					15.5	1.57467	1.645	1.67633	1.07367	1.259	1.00967	1.44833	1.515	1.377	1.31633	1.30733	1.18333	1.32967	1.45267	1.16767	1.18433	1.06633	0.912667	1.17867	1.41	1.143
	16	0.304667	0.394	0.304667	0.334333	0.346333	0.333667	0.252667	0.349333	0.252667	0.264333	0.411333	0.264333	0.404	0.354	0.404	0.276333	0.390333	0.276333	0.269333	0.290667	0.269333					16	1.58733	1.668	1.67167	1.086	1.28867	1.07833	1.468	1.513	1.38733	1.34	1.31967	1.227	1.34367	1.486	1.23467	1.22833	1.13833	1.03233	1.21733	1.44133	1.18333
	16.5	0.272667	0.367	0.272667	0.327667	0.341667	0.334333	0.222	0.331667	0.222	0.26	0.36	0.26	0.405667	0.324667	0.405667	0.258333	0.366333	0.258333	0.269333	0.272667	0.269333					16.5	1.60033	1.68867	1.67	1.09133	1.325	1.15367	1.49067	1.52133	1.39367	1.36367	1.32767	1.28233	1.35	1.50567	1.28	1.246	1.234	1.126	1.24767	1.47233	1.191
	17	0.259667	0.355333	0.259667	0.323333	0.340667	0.329333	0.231	0.337	0.231	0.260667	0.323667	0.260667	0.409333	0.312667	0.409333	0.249	0.350333	0.249	0.273667	0.268333	0.273667					17	1.597	1.70467	1.66033	1.10233	1.33	1.18567	1.51167	1.513	1.40833	1.39767	1.338	1.32767	1.35833	1.52433	1.30633	1.28533	1.302	1.20133	1.27367	1.49567	1.20567
	17.5	0.257	0.340333	0.257	0.321	0.311	0.325	0.221667	0.324667	0.221667	0.265	0.311333	0.265	0.389333	0.302667	0.389333	0.253667	0.338667	0.253667	0.279667	0.255	0.279667					17.5	1.61233	1.71133	1.65633	1.126	1.34033	1.20633	1.52767	1.51133	1.414	1.4	1.34467	1.34933	1.373	1.53667	1.323	1.31533	1.349	1.23267	1.28667	1.51133	1.22267
	18	0.256	0.32	0.256	0.319	0.31	0.320667	0.221	0.320333	0.221	0.264	0.305	0.264	0.374333	0.290667	0.374333	0.240333	0.325	0.240333	0.275333	0.248333	0.275333					18	1.595	1.71367	1.64367	1.132	1.34767	1.22533	1.54067	1.502	1.41233	1.40367	1.34767	1.36033	1.377	1.547	1.33567	1.32567	1.39433	1.269	1.296	1.52733	1.236
	18.5	0.257667	0.322	0.257667	0.314333	0.301667	0.318333	0.233667	0.324333	0.233667	0.264	0.296333	0.264	0.363667	0.296333	0.363667	0.249	0.317333	0.249	0.320333	0.238667	0.320333					18.5	1.589	1.715	1.63033	1.14433	1.35867	1.23533	1.53967	1.493	1.41233	1.39467	1.351	1.36867	1.38733	1.552	1.33833	1.33067	1.40333	1.26833	1.30467	1.534	1.257
	19	0.26	0.333	0.26	0.311667	0.291667	0.314333	0.247333	0.316333	0.247333	0.262667	0.290333	0.262667	0.357	0.342667	0.357	0.253	0.309333	0.253	0.301	0.234667	0.301					19	1.56533	1.705	1.61933	1.12533	1.361	1.24233	1.52467	1.48633	1.39667	1.38233	1.35367	1.37567	1.39367	1.54333	1.343	1.33433	1.42833	1.28133	1.30833	1.542	1.26833
	19.5	0.262	0.306667	0.262	0.308	0.291	0.311667	0.225	0.318	0.225	0.299	0.281333	0.299	0.346667	0.303667	0.346667	0.299	0.309333	0.299	0.297667	0.242	0.297667					19.5	1.53233	1.70767	1.60667	1.15133	1.36067	1.26233	1.51567	1.475	1.393	1.372	1.35633	1.37667	1.40833	1.539	1.34567	1.326	1.431	1.28	1.31433	1.54	1.28633
	20	0.257	0.298667	0.257	0.305	0.281333	0.309667	0.23	0.319667	0.23	0.274667	0.277	0.274667	0.337333	0.285667	0.337333	0.247	0.304	0.247	0.297333	0.237333	0.297333					20	1.507	1.69133	1.59267	1.15633	1.36533	1.258	1.511	1.46	1.39533	1.363	1.35033	1.36633	1.414	1.531	1.34633	1.317	1.441	1.28867	1.31133	1.53267	1.29
	20.5	0.262	0.304	0.262	0.301	0.278	0.304667	0.238333	0.319667	0.238333	0.276	0.283	0.276	0.331667	0.281333	0.331667	0.268	0.301667	0.268	0.299667	0.234333	0.299667					20.5	1.50167	1.67833	1.57067	1.21467	1.37467	1.27833	1.49867	1.44467	1.399	1.357	1.346	1.36933	1.41233	1.516	1.34867	1.30667	1.44233	1.30233	1.31033	1.526	1.29867
	21	0.262333	0.295667	0.262333	0.299333	0.275333	0.301667	0.247	0.316667	0.247	0.276	0.282	0.276	0.324667	0.272	0.324667	0.250667	0.299667	0.250667	0.298	0.237	0.298					21	1.491	1.674	1.545	1.179	1.386	1.30133	1.48733	1.42767	1.37633	1.35367	1.33867	1.36867	1.41233	1.50167	1.343	1.3	1.44667	1.294	1.31567	1.51833	1.30667
	21.5	0.267333	0.326	0.267333	0.295333	0.302333	0.298333	0.264333	0.334	0.264333	0.278333	0.278	0.278333	0.315667	0.28	0.315667	0.236667	0.303	0.236667	0.306	0.254333	0.306					21.5	1.481	1.65133	1.51333	1.19167	1.385	1.29833	1.476	1.40033	1.35533	1.347	1.33433	1.36767	1.39667	1.48967	1.35167	1.28933	1.44933	1.301	1.31333	1.51	1.30933
	22	0.268667	0.343333	0.268667	0.292	0.278	0.297	0.275	0.332333	0.275	0.282	0.273	0.282	0.308333	0.284	0.308333	0.237	0.302667	0.237	0.312	0.251	0.312					22	1.47367	1.64033	1.472	1.22567	1.38667	1.30533	1.465	1.387	1.35567	1.34433	1.347	1.36967	1.393	1.47	1.346	1.28833	1.446	1.29967	1.3	1.499	1.31633
	22.5	0.270667	0.345333	0.270667	0.291333	0.287	0.291	0.283333	0.339667	0.283333	0.291	0.272333	0.291	0.301667	0.293667	0.301667	0.288333	0.306	0.288333	0.324	0.263	0.324					22.5	1.47033	1.59167	1.434	1.207	1.381	1.30667	1.44967	1.35833	1.35733	1.34033	1.36433	1.366	1.39533	1.447	1.338	1.283	1.441	1.29867	1.29967	1.485	1.31533
	23	0.272333	0.330667	0.272333	0.288667	0.288333	0.291333	0.285333	0.346	0.285333	0.253333	0.293333	0.253333	0.291667	0.286	0.291667	0.297333	0.310333	0.297333	0.322333	0.258667	0.322333					23	1.46767	1.573	1.389	1.177	1.365	1.308	1.43867	1.43867	1.34167	1.33933	1.37233	1.368	1.399	1.42967	1.335	1.27633	1.41633	1.30567	1.29867	1.462	1.31
	23.5	0.277	0.343333	0.277	0.286333	0.281333	0.288333	0.292333	0.350333	0.292333	0.255667	0.287	0.255667	0.286	0.293667	0.286	0.292	0.314333	0.292	0.332667	0.259333	0.332667					23.5	1.43167		1.349	1.18167		1.315	1.43367		1.32367	1.34167		1.379	1.37633		1.301	1.26533		1.29833	1.29567		1.31267
	24	0.280667	0.343333	0.280667	0.287333	0.283667	0.287	0.294667	0.343333	0.294667	0.250333	0.287667	0.250333	0.320667	0.292667	0.320667	0.284333	0.311	0.284333	0.307333	0.252667	0.307333					24	1.427		1.34167	1.19233		1.32	1.424		1.32567	1.35333		1.381	1.35533		1.297	1.26267		1.293	1.295		1.30933
								B. mycoides																										B. simplex
	Time (H)	B4			CM- B. subtilis			CM- ∆4			CM- ∆srf			CM- ∆pks			CM- ∆bac			CM- ∆pps							Time (H)	B4			CM- B. subtilis			CM- ∆4			CM- ∆srf			CM- ∆pks			CM- ∆bac			CM- ∆pps
	0	0.098667	0.106667	0.113	0.094333	0.106667	0.111	0.094333	0.108	0.110333	0.095	0.108	0.109667	0.093667	0.108	0.109667	0.092667	0.132333	0.109333	0.093667	0.107667	0.113333					0	0.094667	0.102333	0.105	0.096333	0.105333	0.107333	0.097	0.103667	0.104333	0.094333	0.104333	0.107333	0.092667	0.103667	0.105	0.095	0.104667	0.106667	0.095667	0.104667	0.104333
	0.5	0.101667	0.108	0.114	0.125	0.126333	0.123667	0.103	0.109	0.122333	0.105667	0.140333	0.136333	0.094333	0.140333	0.130333	0.092	0.131	0.129333	0.094333	0.127333	0.115667					0.5	0.094333	0.102667	0.105	0.118	0.117333	0.112	0.101	0.103667	0.104667	0.094333	0.132667	0.132333	0.093667	0.134333	0.121667	0.095	0.130667	0.118	0.095333	0.118667	0.105
	1	0.109667	0.113	0.123333	0.157667	0.137	0.133667	0.111667	0.11	0.13	0.110667	0.144667	0.143333	0.095667	0.143333	0.134667	0.092667	0.130333	0.135333	0.095667	0.137333	0.126333					1	0.095	0.102667	0.106	0.157	0.131	0.130333	0.111333	0.104333	0.105333	0.094333	0.138	0.140667	0.093667	0.138667	0.131333	0.095	0.137333	0.13	0.095333	0.127	0.121333
	1.5	0.123	0.123	0.140667	0.161333	0.137	0.134667	0.127333	0.128333	0.133333	0.112	0.144333	0.143333	0.099	0.143333	0.135333	0.094	0.129333	0.135	0.099	0.140333	0.128667					1.5	0.096	0.103667	0.108333	0.165	0.132667	0.133	0.116	0.104667	0.107	0.094	0.138	0.141333	0.093667	0.139333	0.132667	0.094	0.137667	0.131667	0.095333	0.131	0.127
	2	0.149333	0.141333	0.174667	0.158667	0.136	0.133333	0.147333	0.174333	0.14	0.113	0.143	0.142333	0.103333	0.142667	0.134333	0.101333	0.129333	0.133667	0.103333	0.140333	0.129667					2	0.097667	0.105667	0.111667	0.166333	0.132333	0.132667	0.117	0.106333	0.109667	0.094	0.137333	0.139333	0.094333	0.138667	0.132333	0.094	0.137	0.131667	0.095333	0.132333	0.129333
	2.5	0.197667	0.177667	0.234333	0.156333	0.134333	0.131333	0.195	0.212333	0.137667	0.114667	0.141667	0.139333	0.109333	0.140667	0.132333	0.104333	0.128667	0.131667	0.109333	0.140333	0.129					2.5	0.100333	0.107667	0.118333	0.165667	0.130667	0.131333	0.117333	0.108667	0.112333	0.093333	0.136	0.136667	0.094333	0.137667	0.131333	0.093333	0.136	0.130333	0.094667	0.132	0.129333
	3	0.280667	0.24	0.328333	0.153333	0.132667	0.13	0.290333	0.260667	0.158333	0.118	0.140667	0.137	0.131667	0.139667	0.132	0.109	0.127667	0.13	0.118333	0.139	0.127667					3	0.106667	0.113	0.131333	0.164667	0.129333	0.129667	0.118	0.113	0.117	0.093667	0.135333	0.135	0.094333	0.136667	0.130333	0.096333	0.135	0.129333	0.094333	0.131333	0.128333
	3.5	0.407	0.336667	0.467	0.151667	0.130667	0.128333	0.443667	0.322	0.173333	0.127	0.139333	0.135	0.144667	0.139333	0.131333	0.124333	0.127667	0.129333	0.133	0.137333	0.127					3.5	0.117667	0.122333	0.156	0.163	0.128	0.128667	0.119	0.121333	0.124333	0.094	0.134	0.133	0.094667	0.135667	0.129	0.097667	0.134333	0.128333	0.094333	0.130333	0.127
	4	0.555667	0.462667	0.63	0.149	0.13	0.127667	0.590333	0.422333	0.199667	0.132333	0.138667	0.134667	0.158	0.138667	0.130333	0.125333	0.127333	0.128333	0.155333	0.136	0.126					4	0.139667	0.14	0.200667	0.160667	0.127	0.127333	0.123667	0.137333	0.138	0.094	0.132667	0.131333	0.093667	0.135333	0.129	0.096333	0.133	0.128	0.094333	0.129	0.126
	4.5	0.712333	0.601667	0.782333	0.147667	0.129	0.126667	0.716333	0.496333	0.249667	0.136	0.138	0.137	0.166667	0.138667	0.131333	0.127667	0.126667	0.128333	0.156333	0.135667	0.125667					4.5	0.179667	0.180333	0.286	0.159	0.127	0.126333	0.135	0.165333	0.157667	0.094333	0.136667	0.130333	0.096	0.144333	0.128667	0.097667	0.133	0.127333	0.094333	0.128667	0.124667
	5	0.840667	0.721333	0.916	0.147333	0.128	0.125667	0.811333	0.543	0.330333	0.135	0.138333	0.138333	0.169333	0.137667	0.152333	0.133	0.126667	0.127667	0.159	0.135	0.124333					5	0.252667	0.252	0.434	0.157667	0.126333	0.125333	0.156333	0.219333	0.196	0.095	0.142	0.129667	0.097	0.153667	0.128	0.097	0.132333	0.126667	0.094667	0.127667	0.124
	5.5	0.924	0.813333	1.03467	0.145667	0.127667	0.125667	0.939333	0.596	0.467667	0.133	0.138	0.139667	0.17	0.138	0.163667	0.135667	0.127	0.127	0.164	0.134667	0.124					5.5	0.373333	0.381	0.614667	0.156333	0.126	0.125	0.191667	0.312667	0.265333	0.095333	0.149	0.129667	0.095333	0.154	0.128	0.096333	0.132333	0.126333	0.094333	0.127333	0.123333
	6	0.998667	0.855667	1.12467	0.144	0.127667	0.125	1.05533	0.657	0.632	0.131667	0.138	0.142333	0.175	0.137	0.17	0.139	0.127	0.126667	0.169	0.135	0.123					6	0.532667	0.561333	0.735333	0.155	0.126333	0.125	0.236667	0.426333	0.351667	0.096667	0.160667	0.129	0.096	0.154	0.127333	0.097667	0.132333	0.126	0.094333	0.127667	0.122333
	6.5	1.085	0.848333	1.20033	0.143667	0.128	0.125667	1.17033	0.727	0.762333	0.132667	0.138	0.145	0.173333	0.138	0.172	0.143	0.127	0.127	0.166333	0.135333	0.123					6.5	0.666333	0.698	0.857333	0.154333	0.126667	0.125	0.289333	0.531	0.449667	0.097667	0.173	0.129	0.096	0.153667	0.134333	0.098667	0.132333	0.126667	0.094333	0.128	0.122667
	7	1.158	0.842667	1.286	0.143	0.128	0.125333	1.27233	0.805667	0.854333	0.139889	0.138	0.153	0.172	0.148	0.173667	0.159333	0.127	0.126667	0.170333	0.135667	0.122667					7	0.77	0.817667	0.935333	0.154	0.126667	0.125333	0.360667	0.637333	0.544333	0.099667	0.183333	0.13	0.097	0.153667	0.142333	0.106667	0.132333	0.126333	0.094333	0.130667	0.122333
	7.5	1.20033	0.875667	1.36133	0.142333	0.128667	0.126	1.35167	0.893333	0.983	0.152444	0.138	0.165	0.174333	0.171333	0.176	0.167667	0.127333	0.127	0.172667	0.136667	0.122					7.5	0.854	0.924333	1.002	0.152667	0.127333	0.125333	0.439	0.725	0.636667	0.103333	0.192333	0.130333	0.096667	0.153	0.140333	0.113667	0.136333	0.126	0.094333	0.134667	0.122333
	8	1.259	0.979	1.43	0.142667	0.129667	0.127	1.41767	0.997333	1.093	0.176667	0.127333	0.179667	0.18	0.210333	0.176333	0.179333	0.126333	0.130333	0.175667	0.138333	0.122					8	0.930667	0.980667	1.055	0.153	0.128	0.126333	0.544	0.809	0.721667	0.108333	0.207	0.194667	0.106667	0.152667	0.142333	0.124667	0.138667	0.135	0.094333	0.134	0.122333
	8.5	1.32433	1.10467	1.49233	0.142	0.130667	0.128333	1.47733	1.10267	1.19633	0.211667	0.151667	0.212333	0.178333	0.262333	0.177333	0.194	0.136	0.149	0.180333	0.141	0.122					8.5	1.00367	1.041	1.12067	0.152	0.129333	0.128	0.649333	0.884	0.786667	0.115667	0.212	0.261	0.107667	0.151667	0.144667	0.140333	0.143667	0.179333	0.095333	0.131667	0.123
	9	1.38267	1.207	1.54267	0.142	0.13	0.129	1.53267	1.197	1.29033	0.258667	0.209333	0.262	0.182667	0.315333	0.179	0.214333	0.135333	0.158	0.182667	0.14	0.122333					9	1.06167	1.09867	1.15833	0.152667	0.131333	0.13	0.738	0.963333	0.847667	0.126333	0.256	0.215667	0.110333	0.152667	0.147333	0.163333	0.148	0.235	0.095	0.134333	0.124
	9.5	1.43333	1.29933	1.59367	0.142667	0.128	0.129333	1.577	1.29033	1.362	0.329333	0.326	0.338667	0.190333	0.373333	0.183667	0.217667	0.135	0.162	0.185	0.14	0.123					9.5	1.123	1.149	1.205	0.152667	0.134333	0.131	0.826	1.031	0.914333	0.143667	0.292	0.224	0.114333	0.156333	0.151	0.198333	0.155	0.301333	0.095333	0.132667	0.125
	10	1.475	1.38567	1.63433	0.143333	0.126333	0.128667	1.592	1.37067	1.42633	0.437778	0.480667	0.481333	0.208	0.430333	0.185667	0.239	0.139333	0.161667	0.188333	0.141667	0.124					10	1.17533	1.19633	1.24967	0.153	0.135	0.131333	0.906	1.09033	0.957333	0.167667	0.337333	0.238667	0.120667	0.165667	0.162	0.254	0.164333	0.378667	0.096	0.135667	0.127667
	10.5	1.51367	1.468	1.67	0.144667	0.125	0.127333	1.59367	1.44533	1.486	0.547111	0.672	0.585333	0.235333	0.500667	0.191667	0.250333	0.161333	0.161	0.191333	0.145	0.125333					10.5	1.22433	1.24	1.277	0.153333	0.134667	0.129667	0.975333	1.15333	1.00567	0.211333	0.376333	0.270333	0.129333	0.182333	0.177	0.325333	0.203	0.456667	0.097	0.132	0.128667
	11	1.53133	1.53567	1.70067	0.145667	0.124333	0.126667	1.595	1.513	1.547	0.664333	0.830333	0.669	0.260667	0.559	0.203667	0.261	0.175	0.156667	0.196	0.149667	0.132					11	1.26767	1.261	1.3	0.154333	0.132667	0.128667	1.03633	1.2	1.047	0.272	0.427333	0.298333	0.143333	0.197667	0.196	0.390333	0.243333	0.521667	0.099333	0.134667	0.128
	11.5	1.54067	1.58433	1.72833	0.147333	0.124333	0.126	1.58933	1.57333	1.602	0.786778	0.838667	0.734667	0.302667	0.617333	0.231333	0.271667	0.196667	0.154	0.211	0.155667	0.150333					11.5	1.30067	1.30433	1.34267	0.154333	0.131333	0.128667	1.09333	1.23467	1.08633	0.353333	0.454667	0.389667	0.153	0.243333	0.204667	0.473	0.258333	0.572333	0.101333	0.135	0.126667
	12	1.546	1.621	1.738	0.149667	0.125	0.126667	1.57267	1.61833	1.63067	0.914667	0.878333	0.813333	0.370667	0.679667	0.277333	0.292	0.230333	0.153	0.236	0.162667	0.172333					12	1.33067	1.339	1.349	0.155333	0.131	0.129	1.147	1.26933	1.12733	0.434333	0.490333	0.445333	0.177667	0.282333	0.214667	0.562	0.317667	0.593667	0.103	0.131	0.125333
	12.5	1.54533	1.653	1.73867	0.152	0.126	0.127667	1.554	1.63767	1.64067	1.00078	0.905667	0.908667	0.456	0.721	0.347667	0.301667	0.266667	0.155	0.234333	0.170333	0.204333					12.5	1.36433	1.36067	1.37367	0.156	0.132	0.129667	1.199	1.30067	1.168	0.521	0.528333	0.517333	0.208	0.316333	0.250333	0.63	0.358333	0.613	0.107333	0.136667	0.124667
	13	1.53867	1.674	1.73867	0.153333	0.126667	0.128	1.52833	1.641	1.64367	1.07067	0.948667	1.04933	0.53	0.760667	0.429	0.330333	0.299333	0.16	0.232333	0.178667	0.203					13	1.392	1.38133	1.39667	0.156667	0.132667	0.130667	1.247	1.318	1.189	0.594667	0.570667	0.598333	0.258633	0.368667	0.312	0.643	0.386333	0.637667	0.114667	0.137	0.124667
	13.5	1.52633	1.67367	1.74167	0.153333	0.127667	0.128667	1.50333	1.63467	1.64167	1.11767	0.989	1.17733	0.64	0.781667	0.523	0.357	0.333667	0.171	0.237333	0.188	0.236					13.5	1.43467	1.39633	1.422	0.157333	0.133667	0.131333	1.285	1.34167	1.21667	0.675667	0.601667	0.673	0.308333	0.377667	0.345	0.656333	0.413667	0.668333	0.124333	0.141333	0.126
	14	1.517	1.657	1.73333	0.152333	0.129	0.13	1.48267	1.62033	1.63767	1.157	1.02333	1.24067	0.728333	0.814667	0.639667	0.348667	0.396667	0.195	0.236667	0.198	0.252333					14	1.44667	1.41367	1.43	0.158	0.135333	0.132333	1.328	1.34633	1.23933	0.744333	0.631	0.744	0.347	0.424333	0.397667	0.669667	0.453333	0.705333	0.139333	0.147333	0.129
	14.5	1.51267	1.64467	1.721	0.150667	0.129667	0.130333	1.46233	1.60033	1.62533	1.18333	1.04733	1.23567	0.827333	0.852667	0.733333	0.466	0.464333	0.240667	0.239333	0.209667	0.26					14.5	1.494	1.435	1.45633	0.158333	0.135667	0.132667	1.36667	1.355	1.255	0.816	0.658667	0.799	0.395667	0.452333	0.432333	0.681667	0.489333	0.737	0.162333	0.153	0.133
	15	1.505	1.63867	1.70867	0.148667	0.130333	0.130667	1.44	1.57967	1.61133	1.21911	1.06033	1.26433	0.987333	0.894333	0.818667	0.523	0.544333	0.302	0.250333	0.221	0.265333					15	1.52267	1.46033	1.476	0.159	0.137	0.133667	1.401	1.364	1.272	0.883333	0.686333	0.839667	0.444333	0.498	0.468333	0.695333	0.531667	0.754333	0.197	0.156333	0.141
	15.5	1.503	1.63533	1.697	0.147333	0.131	0.131333	1.41933	1.558	1.597	1.247	1.092	1.295	1.14167	0.928667	0.879	0.602667	0.589667	0.406	0.248333	0.244667	0.267333					15.5	1.54	1.47367	1.49	0.159333	0.137667	0.134333	1.43633	1.38933	1.29367	0.905667	0.714	0.894333	0.507667	0.518667	0.496333	0.716667	0.578667	0.781333	0.251333	0.17	0.154667
	16	1.50267	1.64167	1.68533	0.146	0.131333	0.131667	1.40133	1.53767	1.58467	1.25544	1.13867	1.31367	1.217	0.962667	0.973667	0.695667	0.652667	0.539	0.240333	0.249333	0.27					16	1.56333	1.48567	1.50067	0.160333	0.139	0.134667	1.459	1.39167	1.30133	0.948667	0.762	0.935667	0.572	0.581333	0.521333	0.735667	0.609	0.811333	0.357333	0.187667	0.183
	16.5	1.50233	1.64467	1.67467	0.145	0.132333	0.132667	1.386	1.52067	1.56833	1.26444	1.16967	1.32233	1.27133	0.989	1.03667	0.782667	0.712333	0.723333	0.255667	0.265333	0.275					16.5	1.56567	1.50967	1.50067	0.160333	0.139333	0.135667	1.48	1.39467	1.31333	0.996333	0.813667	0.973	0.606333	0.64	0.559333	0.751333	0.647	0.831	0.364667	0.224667	0.230667
	17	1.505	1.63833	1.66433	0.144333	0.132667	0.133	1.37333	1.505	1.54867	1.27933	1.18367	1.33433	1.304	1.017	1.10133	0.859	0.775333	0.901667	0.284333	0.286667	0.279667					17	1.59367	1.51467	1.505	0.161	0.14	0.136	1.50467	1.39167	1.32367	1.045	0.877333	0.994667	0.642	0.694667	0.619	0.754	0.677	0.859	0.371333	0.257667	0.302
	17.5	1.513	1.636	1.65233	0.143667	0.133333	0.133333	1.36333	1.48967	1.533	1.29111	1.20467	1.336	1.33133	1.04133	1.14367	0.921	0.840667	1.05	0.325	0.319333	0.288667					17.5	1.612	1.51767	1.50067	0.161333	0.140667	0.136667	1.53	1.39533	1.33	1.06367	0.910333	1.007	0.658	0.74	0.654667	0.762667	0.699333	0.882667	0.386333	0.269667	0.373333
	18	1.52267	1.613	1.64167	0.143333	0.134	0.134	1.35333	1.47367	1.522	1.29667	1.19167	1.323	1.35467	1.04433	1.19367	0.967667	0.896667	1.14367	0.368667	0.371667	0.307					18	1.62267	1.51967	1.49467	0.162	0.141333	0.137	1.54233	1.392	1.33767	1.07767	0.942667	1.045	0.697667	0.776333	0.708667	0.770667	0.732667	0.900333	0.396333	0.325	0.444
	18.5	1.53	1.59833	1.63133	0.143333	0.134667	0.134333	1.34533	1.45867	1.51033	1.30322	1.17833	1.31467	1.37233	1.054	1.22967	1.021	0.966667	1.18433	0.464	0.457333	0.338667					18.5	1.63267	1.51167	1.493	0.162333	0.142	0.138	1.55767	1.392	1.34267	1.07267	0.955333	1.05667	0.785333	0.812	0.746333	0.805	0.796	0.889333	0.407667	0.404333	0.523
	19	1.53667	1.57267	1.62133	0.143333	0.135667	0.134667	1.34133	1.452	1.49833	1.31056	1.17267	1.31133	1.38133	1.06333	1.26633	1.06633	1.033	1.209	0.502333	0.529333	0.393333					19	1.63467	1.51	1.48367	0.163	0.143	0.138333	1.57333	1.39	1.34033	1.07567	0.999333	1.08	0.895667	0.852	0.788333	0.846	0.854667	0.891333	0.419333	0.490667	0.549333
	19.5	1.54133	1.54733	1.61233	0.143667	0.136	0.135	1.339	1.42667	1.489	1.31444	1.14	1.30467	1.381	1.07833	1.30267	1.106	1.08833	1.233	0.546667	0.612667	0.488					19.5	1.64	1.49533	1.47433	0.163333	0.143	0.138667	1.58667	1.39133	1.34433	1.09	1.02533	1.10067	0.977	0.907	0.855	0.859	0.899	0.889667	0.428667	0.554	0.583667
	20	1.54533	1.52733	1.602	0.144333	0.137	0.135667	1.339	1.42433	1.478	1.31967	1.07933	1.28533	1.37567	1.084	1.33833	1.13333	1.084	1.23833	0.61	0.699333	0.592					20	1.64533	1.49033	1.46733	0.164333	0.143333	0.139333	1.59433	1.388	1.349	1.11367	1.038	1.12633	1.04833	0.941	0.931	0.871	0.947333	0.875333	0.439	0.583	0.598
	20.5	1.54833	1.51067	1.59267	0.144667	0.137667	0.135667	1.34233	1.42567	1.469	1.32611	1.071	1.27967	1.37	1.08133	1.36667	1.14733	1.08867	1.25267	0.655	0.766667	0.698667					20.5	1.64367	1.479	1.45633	0.164667	0.144333	0.139667	1.60267	1.39367	1.35067	1.12333	1.04733	1.15	1.14567	0.988333	1.00933	0.867333	0.993	0.875333	0.453667	0.593333	0.630333
	21	1.55067	1.50233	1.58167	0.145	0.138667	0.136	1.34567	1.41567	1.45933	1.33422	1.07367	1.26633	1.366	1.075	1.38033	1.16267	1.18767	1.26067	0.711	0.871667	0.782333					21	1.64333	1.47067	1.44767	0.165333	0.144333	0.14	1.61067	1.391	1.35067	1.136	1.023	1.17133	1.20667	1.056	1.07633	0.859	1.00667	0.859333	0.470667	0.600333	0.657333
	21.5	1.55133	1.49667	1.57067	0.145333	0.139	0.136333	1.349	1.41233	1.45067	1.339	1.068	1.26333	1.36067	1.07367	1.37167	1.16733	1.20933	1.26933	0.758667	0.939	0.826					21.5	1.64233	1.45733	1.43533	0.166333	0.144667	0.140333	1.62167	1.383	1.35167	1.14833	1.01567	1.17833	1.25	1.085	1.13267	0.854	1.012	0.856667	0.498333	0.591	0.659667
	22	1.55067	1.49233	1.56	0.145667	0.14	0.137	1.352	1.41067	1.44333	1.34233	1.06667	1.257	1.35333	1.05533	1.35	1.176	1.23767	1.277	0.818667	0.988	0.887					22	1.63967	1.44233	1.42133	0.166667	0.145333	0.141	1.61733	1.379	1.352	1.16267	1.005	1.18367	1.287	1.10167	1.16833	0.849333	1.008	0.861	0.53	0.581333	0.674667
	22.5	1.54933	1.48867	1.55	0.146333	0.143333	0.137	1.354	1.408	1.43533	1.34511	1.06	1.25367	1.34767	1.042	1.304	1.17533	1.24567	1.285	0.876	1.029	0.928					22.5	1.63767	1.43067	1.41233	0.167333	0.145667	0.141333	1.624	1.374	1.35367	1.17767	0.998	1.18967	1.31933	1.12233	1.19933	0.866	1.011	0.851	0.570667	0.596667	0.684667
	23	1.54767	1.47967	1.54033	0.146667	0.138667	0.137667	1.35667	1.399	1.429	1.35067	1.05667	1.24133	1.34367	1.02233	1.25733	1.171	1.24567	1.294	0.926333	1.069	0.969333					23	1.64467	1.406	1.40267	0.169	0.145	0.141667	1.62767	1.355	1.35233	1.18433	0.990667	1.175	1.34467	1.12933	1.22467	0.859667	0.991	0.846667	0.616667	0.594	0.7
	23.5	1.54433		1.52967	0.147333		0.138333	1.35867		1.43	1.34889		1.24067	1.33767		1.21633	1.16767		1.301	0.961333		1.009					23.5	1.63833		1.39133	0.169667		0.142333	1.62667		1.346	1.189		1.153	1.37133		1.245	0.878333		0.858667	0.664667		0.702667
	24	1.53967		1.515	0.148		0.137667	1.35933		1.42967	1.34178		1.23033	1.33067		1.183	1.161		1.308	0.992		1.04333					24	1.63533		1.38233	0.170667		0.139	1.623		1.34067	1.19067		1.13767	1.39533		1.26233	0.908667		0.863667	0.707333		0.721667

## Sheet: Figure 4b
				Combined data from three experiments
		Time (H)	WT			∆srf			∆pks			∆bac			∆pps			∆srf ∆pks			∆4
		0	0.091667	0.09	0.092333	0.089333	0.090667	0.097333	0.09	0.087333	0.092333	0.087667	0.086333	0.091667	0.090667	0.087667	0.093	0.089667	0.088333	0.092	0.090667	0.09	0.094667
		0.5	0.091667	0.090667	0.093667	0.089	0.091667	0.098667	0.090667	0.087333	0.091667	0.089667	0.087667	0.093667	0.093333	0.089333	0.095667	0.091667	0.09	0.094333	0.092333	0.092	0.098
		1	0.092333	0.090667	0.094667	0.091333	0.092333	0.099667	0.092	0.088	0.093333	0.090667	0.089	0.095333	0.094667	0.092	0.095333	0.093	0.090667	0.095667	0.094	0.092667	0.099333
		1.5	0.094	0.092333	0.097333	0.093333	0.094667	0.102667	0.094333	0.09	0.095667	0.092	0.090667	0.097	0.097333	0.099	0.096667	0.095	0.093333	0.098667	0.096	0.094667	0.102
		2	0.096333	0.094	0.101	0.098	0.097667	0.107667	0.097667	0.092667	0.101333	0.095	0.092667	0.102333	0.102667	0.099667	0.100333	0.099333	0.096667	0.103333	0.1	0.097	0.107333
		2.5	0.099667	0.098	0.108333	0.104	0.102667	0.115667	0.103333	0.098667	0.110667	0.099	0.097333	0.109667	0.110333	0.106667	0.106	0.105	0.101667	0.111333	0.105333	0.101333	0.115
		3	0.106333	0.104333	0.117667	0.114333	0.111	0.127667	0.113333	0.106667	0.123667	0.106667	0.105	0.121	0.122667	0.099	0.116667	0.115333	0.109667	0.123667	0.115	0.107667	0.127667
		3.5	0.115333	0.113667	0.134667	0.131	0.124	0.147667	0.128	0.124667	0.145667	0.118333	0.12	0.15	0.141	0.099667	0.133333	0.131333	0.122	0.143333	0.129333	0.117	0.147667
		4	0.131	0.128667	0.161667	0.155	0.145	0.176	0.151333	0.155333	0.181333	0.136667	0.143667	0.183333	0.171	0.106667	0.160333	0.155	0.141333	0.172333	0.152	0.132667	0.175667
		4.5	0.154333	0.153	0.203667	0.191333	0.175667	0.216333	0.187667	0.202667	0.233	0.166	0.187333	0.236333	0.214667	0.126667	0.203667	0.189667	0.17	0.212	0.187667	0.156	0.214667
		5	0.188	0.190667	0.258667	0.245	0.220333	0.271333	0.242333	0.323667	0.286333	0.212333	0.254	0.306	0.274	0.153667	0.291	0.242667	0.213333	0.267	0.244667	0.189667	0.269667
		5.5	0.240333	0.244667	0.327333	0.314	0.282333	0.333	0.306	0.373	0.359333	0.280333	0.306667	0.373667	0.344	0.197	0.346667	0.313667	0.273667	0.331	0.316	0.238333	0.335
		6	0.314667	0.318333	0.382	0.39	0.346667	0.404333	0.357333	0.449333	0.435	0.336333	0.376333	0.45	0.411333	0.259667	0.408667	0.389333	0.341	0.404333	0.407	0.308	0.412333
		6.5	0.373333	0.395	0.455333	0.482	0.428	0.483	0.454	0.555333	0.479333	0.432667	0.464333	0.530667	0.483	0.37	0.491667	0.484	0.424333	0.493333	0.523667	0.381333	0.505
		7	0.446	0.475333	0.528333	0.585	0.526667	0.568	0.502	0.640667	0.557333	0.491	0.545333	0.605333	0.558333	0.48	0.570333	0.601667	0.521	0.598	0.647	0.479667	0.618333
		7.5	0.53	0.557667	0.607667	0.682667	0.635333	0.651333	0.580667	0.739	0.642333	0.584333	0.641333	0.694	0.609667	0.567333	0.619667	0.712333	0.635	0.696	0.764	0.605	0.729333
		8	0.606667	0.634	0.678333	0.786333	0.734667	0.737667	0.651	0.843	0.712	0.663667	0.738667	0.747	0.674667	0.681667	0.674	0.807667	0.736667	0.790333	0.866667	0.716	0.828
		8.5	0.658667	0.709333	0.728333	0.887	0.829	0.817333	0.702333	0.908667	0.782667	0.702333	0.814333	0.810333	0.728333	0.75	0.737	0.911333	0.838	0.856667	0.950333	0.824333	0.908667
		9	0.719667	0.769	0.781333	0.898333	0.903667	0.903333	0.765	0.988333	0.852667	0.739	0.887667	0.852	0.765333	0.849333	0.799	0.986	0.915	0.927667	1.038	0.907333	1.00533
		9.5	0.762667	0.831	0.834333	1.00533	0.999333	0.998333	0.817667	1.06233	0.913333	0.789667	0.945333	0.916667	0.806333	0.896667	0.843667	1.09033	1.01133	1.00933	1.11267	0.996	1.09733
		10	0.806333	0.894	0.881	1.10367	1.081	1.07767	0.866667	1.14633	0.971667	0.825667	0.988333	0.950333	0.845333	1.00933	0.874667	1.14433	1.08567	1.076	1.17667	1.07133	1.16767
		10.5	0.863	0.942	0.926333	1.105	1.14167	1.13867	0.913	1.20933	1.07533	0.855333	1.02733	1.00433	0.864667	1.02967	0.913	1.21433	1.14967	1.136	1.22533	1.137	1.21867
		11	0.916667	0.998	0.971333	1.10767	1.18667	1.18767	0.953	1.24733	1.11567	0.900667	1.06533	1.054	0.902667	1.078	0.954667	1.26333	1.19667	1.183	1.26933	1.19733	1.26667
		11.5	0.96	1.047	1.00167	1.15533	1.217	1.242	1.009	1.281	1.15533	0.942667	1.10133	1.09533	0.943	1.12467	0.980333	1.30433	1.232	1.219	1.309	1.21433	1.304
		12	0.998667	1.081	1.02667	1.18033	1.25133	1.279	1.05867	1.29667	1.19267	0.982	1.11733	1.12967	0.970667	1.18167	1.01967	1.32667	1.25933	1.25333	1.33933	1.263	1.331
		12.5	1.03633	1.10733	1.054	1.21367	1.27567	1.31267	1.09233	1.308	1.235	1.00033	1.12733	1.16467	1.007	1.225	1.05633	1.35433	1.28267	1.28567	1.369	1.31267	1.35567
		13	1.04967	1.12833	1.07867	1.231	1.29467	1.33467	1.12467	1.32033	1.26067	1.03367	1.14233	1.19267	1.03	1.26133	1.08767	1.385	1.301	1.305	1.39433	1.31667	1.37667
		13.5	1.06933	1.14233	1.08667	1.25333	1.31667	1.352	1.13067	1.32933	1.27867	1.046	1.15067	1.21	1.06633	1.28467	1.11467	1.40467	1.32633	1.33733	1.41333	1.36	1.39533
		14	1.08533	1.15733	1.09867	1.278	1.33067	1.36767	1.14567	1.342	1.295	1.06467	1.15333	1.22767	1.08867	1.30267	1.13767	1.41233	1.34633	1.36367	1.432	1.385	1.40333
		14.5	1.11033	1.172	1.11233	1.287	1.34667	1.38233	1.15733	1.35767	1.311	1.07467	1.154	1.23867	1.10733	1.25933	1.16433	1.426	1.375	1.387	1.438	1.38467	1.39933
		15	1.11733	1.18367	1.12333	1.291	1.36033	1.394	1.17033	1.372	1.32133	1.082	1.14867	1.25567	1.11867	1.25733	1.177	1.433	1.39767	1.41433	1.45133	1.46933	1.40633
		15.5	1.121	1.19067	1.125	1.29	1.367	1.38533	1.18467	1.381	1.33467	1.10133	1.14267	1.26533	1.137	1.25433	1.211	1.445	1.40633	1.42633	1.46	1.513	1.41433
		16	1.13433	1.19167	1.11367	1.31067	1.37367	1.391	1.194	1.35967	1.33433	1.10567	1.13567	1.26967	1.147	1.252	1.22933	1.42367	1.406	1.425	1.46967	1.52767	1.42133
		16.5	1.137	1.16167	1.11333	1.31833	1.349	1.37967	1.21067	1.32067	1.316	1.10233	1.121	1.27233	1.17733	1.25367	1.24767	1.40967	1.393	1.40867	1.46933	1.46467	1.426
		17	1.12633	1.129	1.107	1.311	1.32267	1.37133	1.20733	1.24233	1.30033	1.107	1.095	1.266	1.184	1.241	1.24067	1.36267	1.38633	1.4	1.466	1.52567	1.42633
		17.5	1.105	1.07333	1.08433	1.31067	1.32367	1.359	1.21033	1.18933	1.29167	1.104	1.07233	1.271	1.18667	1.21533	1.24467	1.31833	1.36933	1.38233	1.45933	1.53533	1.423
		18	1.07	1.01967	1.06167	1.263	1.28767	1.325	1.20467	1.123	1.27433	1.106	1.051	1.241	1.18833	1.183	1.23633	1.26533	1.34633	1.34867	1.44933	1.507	1.421
		18.5	1.029	0.951	1.02667	1.22933	1.259	1.301	1.184	1.03267	1.24	1.09967	1.04233	1.183	1.17633	1.15433	1.214	1.22833	1.30233	1.29467	1.43267	1.46867	1.41633
		19	1.00033	0.888333	0.964333	1.18133	1.223	1.24967	1.166	0.960333	1.20033	1.06967	0.995333	1.11	1.12367	1.232	1.13433	1.173	1.24667	1.24533	1.393	1.45167	1.38733
		19.5	0.960333	0.847	0.908667	1.13167	1.16867	1.17867	1.13833	0.92	1.177	0.987333	0.948	1.05867	1.041	1.10367	1.05	1.14167	1.20467	1.19833	1.36267	1.41133	1.34967
		20	0.906333	0.802667	0.865	1.073	1.12267	1.09667	1.067	0.884	1.13967	0.911667	0.903333	0.981	0.957333	1.062	1.001	1.099	1.15933	1.147	1.33733	1.40067	1.324
		20.5	0.837	0.768333	0.827667	1.03233	1.06133	1.059	1.03133	0.876667	1.091	0.857333	0.863333	0.939	0.922333	1.095	0.968333	1.08367	1.162	1.106	1.29867	1.377	1.29633
		21	0.775	0.751333	0.791	1.01	1.02067	1.013	0.980667	0.880667	1.01367	0.839667	0.818	0.898	0.894	0.882333	0.936333	1.07167	1.10367	1.07633	1.27633	1.35433	1.27067
		21.5	0.73	0.745667	0.781	0.991	1.01433	1.002	0.943	0.87	0.992333	0.812667	0.820333	0.868667	0.886333	0.824	0.916667	1.05133	1.091	1.05733	1.233	1.34167	1.24633
		22	0.708333	0.750667	0.763667	0.977333	1.00167	0.984667	0.897667	0.849667	0.978667	0.798667	0.829	0.843333	0.848	0.788667	0.885	1.05233	1.09267	1.04467	1.19833	1.31	1.22067
		22.5	0.697	0.759	0.767	0.966	0.976333	0.961667	0.874	0.871	0.971667	0.776667	0.826667	0.831	0.828667	0.836	0.867	1.05033	1.115	1.03833	1.16933	1.276	1.199
		23	0.687333	0.759667	0.768333	0.957667	0.984333	0.963	0.861	0.871667	0.955333	0.765	0.831333	0.817	0.826333	0.799333	0.856667	1.06333	1.10233	1.02967	1.14533	1.254	1.18
		23.5	0.686333	0.754333	0.775667	0.968333	0.965333	0.969333	0.85	0.929333	0.934	0.765	0.821	0.799667	0.804667	0.812	0.849	1.05633	1.10833	1.02633	1.12133	1.23633	1.15233
		24	0.679	0.755	0.784	0.96	0.972333	0.968667	0.831333	0.911667	0.909667	0.756667	0.815333	0.798	0.812	0.811	0.841333	1.058	1.107	1.01867	1.11	1.214	1.136

## Sheet: Figure 4c
			Combined ratios from three experiments
			vs B. subtilis			vs Δ4
		B.subtilis	1.07895	1.74194	1.70968	1.03571	1.03922	0.72
		B.atropheus	1.725	1.71795	1.71795	1.01538	0.863014	1.08889
		B. megaterium	32.3529	36.6667	41.6667	1.19355	2.86364	1.64103
		B.thuringiensis	28.5714	40.1961	36.9231	1.0625	2.54546	1.88889

## Sheet: Figure 4d
			Combined data from three experiments
	Time (H)	WT			∆srf			∆pks			∆bac			∆pps			∆srf ∆pks			∆4
	0	0.088333	0.086667	0.092	0.091	0.086333	0.088333	0.089667	0.085	0.086667	0.088667	0.083667	0.088333	0.088667	0.081667	0.088667	0.086333	0.085667	0.087333	0.085333	0.085333	0.089667
	0.5	0.089667	0.087667	0.099	0.092333	0.087333	0.09	0.090333	0.089667	0.089667	0.089667	0.084333	0.091	0.090667	0.084	0.091667	0.087333	0.087	0.089333	0.085667	0.086333	0.092667
	1	0.091667	0.087667	0.108667	0.096667	0.089333	0.093333	0.093333	0.091667	0.091667	0.092667	0.086667	0.096333	0.096333	0.086333	0.096667	0.091	0.089	0.092667	0.093	0.088333	0.096
	1.5	0.094333	0.092667	0.111	0.100667	0.092	0.097	0.098667	0.097667	0.095333	0.097	0.091333	0.102667	0.103	0.090333	0.103	0.095667	0.093333	0.098	0.098	0.092333	0.102333
	2	0.098667	0.099333	0.119	0.107	0.095667	0.104	0.104	0.103667	0.104	0.103	0.097667	0.112667	0.114	0.098667	0.112333	0.102333	0.098667	0.105333	0.106667	0.097333	0.111
	2.5	0.103667	0.103667	0.129	0.117333	0.102333	0.113333	0.115	0.112333	0.116667	0.111667	0.109	0.13	0.134333	0.113333	0.134667	0.114333	0.107667	0.116667	0.121333	0.106333	0.125333
	3	0.111333	0.115333	0.169667	0.135	0.112667	0.137	0.134	0.131	0.141333	0.128333	0.127333	0.164667	0.170667	0.141667	0.170667	0.138	0.123667	0.140333	0.147333	0.120333	0.153333
	3.5	0.123	0.135667	0.210333	0.164667	0.133	0.170333	0.173667	0.162667	0.185	0.158667	0.166	0.216333	0.219	0.186667	0.223333	0.182333	0.153	0.179	0.19	0.146333	0.192333
	4	0.143333	0.174333	0.253	0.21	0.165333	0.215333	0.213667	0.215	0.236667	0.208333	0.226333	0.259667	0.260333	0.224667	0.278333	0.231333	0.200667	0.230667	0.231333	0.186333	0.252333
	4.5	0.180333	0.222333	0.281667	0.256333	0.207667	0.247667	0.264667	0.263667	0.274333	0.228	0.273667	0.298667	0.301667	0.258	0.309333	0.279	0.249667	0.267667	0.270667	0.240333	0.289333
	5	0.218667	0.266667	0.319333	0.293	0.241333	0.285	0.278667	0.298	0.282333	0.276	0.303	0.328	0.332667	0.313667	0.345333	0.316	0.288333	0.309	0.310667	0.279667	0.331
	5.5	0.242	0.296333	0.357333	0.329333	0.275667	0.333	0.316667	0.330333	0.343	0.294667	0.335	0.359333	0.364667	0.363	0.374333	0.373667	0.332333	0.369667	0.377333	0.322333	0.39
	6	0.268667	0.330333	0.409667	0.384	0.319	0.392333	0.349333	0.379667	0.365333	0.346667	0.387333	0.416667	0.409	0.415	0.413333	0.450333	0.400333	0.440667	0.459	0.385	0.46
	6.5	0.303	0.377333	0.451667	0.455667	0.377333	0.454	0.388333	0.394667	0.403	0.388333	0.425667	0.471667	0.460667	0.464667	0.473	0.542333	0.468667	0.502667	0.544667	0.458667	0.529
	7	0.347667	0.419667	0.504	0.517	0.435	0.499	0.436	0.459	0.468333	0.432333	0.468333	0.506	0.515333	0.509333	0.519667	0.597333	0.527667	0.554333	0.626333	0.535333	0.598667
	7.5	0.408333	0.480667	0.575667	0.574333	0.5	0.552333	0.493	0.522333	0.525333	0.494667	0.541	0.58	0.563	0.595333	0.592	0.662333	0.590333	0.603	0.705333	0.609333	0.653
	8	0.467	0.539	0.615333	0.617333	0.569333	0.624333	0.532667	0.58	0.581333	0.538333	0.592667	0.628	0.591	0.612667	0.654333	0.717667	0.655	0.686	0.754	0.671667	0.728
	8.5	0.531	0.591	0.678333	0.661333	0.618667	0.703333	0.582	0.628333	0.621	0.578	0.644667	0.684333	0.624333	0.66	0.705333	0.769333	0.708	0.766667	0.783333	0.720667	0.801333
	9	0.603	0.645667	0.731667	0.723667	0.661667	0.774333	0.637667	0.679667	0.664667	0.631333	0.693	0.716333	0.666	0.705667	0.744333	0.824333	0.769667	0.844667	0.836667	0.761333	0.867
	9.5	0.649333	0.714333	0.784	0.775333	0.725333	0.843333	0.654	0.736333	0.702667	0.690333	0.722	0.745333	0.708333	0.740667	0.777	0.874333	0.805333	0.938333	0.879	0.805667	0.925
	10	0.696	0.766667	0.798333	0.819	0.773	0.908333	0.694	0.787	0.756	0.727667	0.753	0.784667	0.768333	0.786667	0.827667	0.952667	0.849333	0.995	0.912333	0.853333	0.972333
	10.5	0.739	0.799667	0.808333	0.865333	0.838667	0.948333	0.747	0.819333	0.816333	0.780667	0.795667	0.844667	0.835333	0.818667	0.888667	0.999333	0.914667	1.101	0.944333	0.894667	1.01033
	11	0.781	0.828	0.814667	0.905333	0.898	1.004	0.791	0.866333	0.873667	0.825	0.848	0.902333	0.892	0.876333	0.937667	1.03867	0.968667	1.17133	0.969	0.922667	1.04433
	11.5	0.807	0.838667	0.833	0.919	0.97	1.038	0.844667	0.917667	0.941	0.883333	0.910667	0.922333	0.928333	0.884667	0.995333	1.081	1.03367	1.19167	1.01	0.989333	1.08933
	12	0.830333	0.855	0.856667	0.952667	1.008	1.072	0.897333	0.976667	0.985667	0.934667	0.956667	1.01133	0.971333	0.920667	1.03967	1.10867	1.10433	1.21	1.03	1.03233	1.124
	12.5	0.852	0.886333	0.880667	0.968333	1.05433	1.06667	0.952333	1.028	1.02333	0.978333	0.993	1.04533	1.00033	0.935333	1.08133	1.14567	1.15333	1.22	1.05133	1.064	1.14867
	13	0.870333	0.926667	0.923667	1.016	1.06933	1.14533	1.00233	1.07633	1.05533	1.00867	1.00867	1.056	1.02633	0.980333	1.09367	1.15233	1.18233	1.22833	1.07633	1.08633	1.16967
	13.5	0.883333	0.957	0.952	1.05967	1.11	1.17967	1.03167	1.11667	1.084	1.041	1.026	1.067	1.025	1.018	1.079	1.13933	1.17933	1.23033	1.09167	1.12167	1.182
	14	0.891667	0.996333	0.986667	1.06	1.17567	1.18433	1.06233	1.13167	1.094	1.078	1.03733	1.06267	0.991333	1.024	1.06267	1.162	1.147	1.23167	1.11133	1.133	1.20267
	14.5	0.909333	1.00633	0.985	1.05433	1.138	1.18467	1.08833	1.127	1.114	1.09067	1.04367	1.061	0.964667	1.03367	1.048	1.16167	1.13367	1.22967	1.11867	1.15367	1.21433
	15	0.919	1.01267	0.971	1.047	1.14333	1.18667	1.104	1.122	1.11133	1.098	1.04133	1.07867	0.977333	1.04033	1.01733	1.15667	1.10767	1.22867	1.13433	1.15367	1.22633
	15.5	0.924667	1.019	1.006	1.072	1.109	1.19267	1.126	1.099	1.096	1.093	1.03567	1.07367	0.972667	1.03033	1.02633	1.162	1.09833	1.22533	1.14767	1.148	1.234
	16	0.935667	1.004	1.056	1.08767	1.126	1.186	1.13733	1.078	1.13833	1.085	1.01667	1.08067	0.943667	1.003	1.00767	1.15633	1.07733	1.22033	1.16133	1.205	1.238
	16.5	0.940667	0.978	1.055	1.09	1.07933	1.189	1.14167	1.08067	1.16333	1.078	1.011	1.08933	0.922	0.98	0.973	1.151	1.08	1.217	1.168	1.20067	1.24833
	17	0.94	0.964667	1.07133	1.10467	1.03667	1.186	1.14267	1.07267	1.18233	1.054	0.993667	1.078	0.932667	0.974	0.963667	1.152	1.071	1.21533	1.18533	1.19533	1.24567
	17.5	0.937667	0.949667	1.07633	1.11867	1.04733	1.20633	1.14067	1.078	1.19567	1.04933	1.00367	1.078	0.964667	0.962667	0.977667	1.127	1.046	1.21167	1.19067	1.18633	1.244
	18	0.943667	0.939667	1.05267	1.12267	1.04067	1.20167	1.13867	1.072	1.202	1.02833	1.01067	1.06367	0.992	0.961	0.947333	1.11467	1.041	1.20167	1.20467	1.18333	1.23367
	18.5	0.945	0.937	1.03867	1.10067	1.04933	1.176	1.13	1.03933	1.20267	1.00467	1.00833	1.05	0.957	0.952	0.947	1.09733	1.04267	1.169	1.22067	1.18867	1.22367
	19	0.952	0.925667	1.003	1.093	1.04133	1.16	1.11867	1.05233	1.19067	0.997333	0.993333	1.05833	0.975667	0.941667	0.945667	1.06867	1.07067	1.12467	1.22767	1.17733	1.224
	19.5	0.962667	0.923333	0.978	1.09067	1.025	1.12867	1.09867	1.058	1.18267	0.989	0.978	1.04733	0.999333	0.928667	0.945667	1.03367	1.05433	1.09	1.22333	1.132	1.20733
	20	0.947667	0.930333	0.972333	1.067	1.012	1.09267	1.08267	1.06133	1.15467	0.971667	0.952	1.019	0.996333	0.886	0.985	1.01033	1.04767	1.04933	1.19333	1.14633	1.21067
	20.5	0.941333	0.914333	0.953667	1.03167	1.00367	1.026	1.064	1.06833	1.09867	0.945667	0.952	0.997333	0.988667	0.905667	0.985333	0.994	1.056	1.033	1.183	1.168	1.208
	21	0.936333	0.922667	0.925333	1.024	0.991	0.983	1.04367	1.07533	1.04367	0.921	0.904333	0.991	0.985667	0.878667	0.949333	1.00433	1.051	1.02833	1.15933	1.17233	1.193
	21.5	0.920667	0.899333	0.898333	0.987333	0.969333	0.968333	1.022	1.06167	0.98	0.926	0.895667	0.964333	0.966333	0.889667	0.951667	1.018	1.03033	1.04933	1.14	1.16767	1.17367
	22	0.927	0.888333	0.885667	0.984	0.950667	0.983	1.00167	1.035	0.949	0.926	0.886667	0.945	0.968	0.897	0.944667	1.013	1.02367	1.00867	1.12267	1.16867	1.15867
	22.5	0.944333	0.867333	0.889333	0.955667	0.926333	0.986333	1.00833	0.997333	0.902	0.926333	0.863	0.926333	0.96	0.890333	0.922	1.00633	1.028	0.973	1.10533	1.15367	1.12967
	23	0.936667	0.844667	0.9	0.947667	0.907333	0.976	1.00933	0.996	0.880667	0.905333	0.928667	0.913667	0.943	0.892	0.923	1.00333	1.01867	0.954	1.12233	1.14633	1.115
	23.5	0.923667	0.842333	0.922	0.928	0.889667	0.968	1.00033	0.987	0.91	0.903667	0.905667	0.901333	0.931	0.895333	0.942667	0.982333	0.972667	0.929667	1.11733	1.13333	1.09133
	24	0.907667	0.833	0.937	0.900333	0.881	0.956667	1.004	0.969667	0.925667	0.901	0.895667	0.880333	0.925333	0.892667	0.964	0.962667	0.941667	0.944333	1.093	1.12233	1.07367

## Sheet: Figure 5a
		Plipastatin
	NC	vsB.subtilis	vsB. subtilis natto	vsB.atropheus	vsB.velezensis	vsB.pumlius	vs B.clausii	vs B.coagulans	vs B.megaterium	vs B. mycoides	vs B.simplex	vs B.thuringiensis
	1	1.2	1	0.6	0.7	2.7	2.8	3.5	3.1	3.9	3.4	3.8
	1.1	1.1	1.6	0.6	1.6	1.8	3	3.4	1.8	3.5	3	3.8
	0.8	0.9	1.3	0.9	1	2.6	4	4.4	4.7	3.2	3.8	4.2
	1	1	1.1	0.8	0.8	2.5	2.6	3.3	3.6	3.6	3.8	3.3
	0.9	1	0.8	0.6	1.6	2.7	3	3.2	2.3	4	3.6	3.9
	1	1.2	1.4	1.2	1.1	3.5	5.5	4.6	4.2	3.9	3.4	4.3
	0.7	0.9	0.8	0.7	0.8	2.7	2.8	2.9	3.6	3.1	3	3.4
	1	1.3	0.9	0.7	1.1	2.5	4.5	3.4	2.6	3.8	3.3	4.4
	1.3	1.2	1.2	0.9	1.1	4.5	4.7	5.1	3.3	4.1	3.9	4.7
		Bacilysin
	NC	vsB.subtilis	vsB. subtilis natto	vsB.atropheus	vsB.velezensis	vsB.pumlius	vs B.clausii	vs B.coagulans	vs B.megaterium	vs B. mycoides	vs B.simplex	vs B.thuringiensis
	12.2	11.7	13.3	7.6	7.9	13	15.9	17.5	15.2	18.6	14.4	18.3
	12.1	12.8	13.6	10.8	11.3	15.4	15.2	16.1	16.5	16.3	16.3	19.1
	12.6	11.6	10.9	8.6	9	14.6	15.1	16.6	15.5	16.2	16.7	17.8
	11.7	12.6	10.9	7.9	8.2	15.5	15.6	16.7	18.4	19.6	14.1	20.4
	12.3	12.3	11.9	10.3	9.8	15.7	18.9	17.1	15.9	17.1	16.5	18.8
	13.4	13.2	12.3	8.7	9.8	14.5	17.5	15.7	16.4	19.1	17.4	18
	12.5	12.1	12.3	7.1	8.6	13.3	17.1	15.7	19.6	18.9	15.7	17.9
	12.1	12.3	12.1	11.9	11.2	15.8	17.8	17.4	18.6	16	17.1	16.8
	12.3	12.8	12	8.5	9	14.6	19.3	16.3	17.1	17.4	17.7	19.1
		Bacillaene
	NC	vsB.subtilis	vsB. subtilis natto	vsB.atropheus	vsB.velezensis	vsB.pumlius	vs B.clausii	vs B.coagulans	vs B.megaterium	vs B. mycoides	vs B.simplex	vs B.thuringiensis
	18.6	19.3	18	16.1	11	21.6	28.6	27.2	31.6	27.9	24.3	27.5
	17.5	18.1	17.9	12.6	17.6	19.8	26.5	28.4	27	27.1	26.1	30.9
	20.3	20.8	20.4	16.3	14.2	28.8	29.7	29.9	29.1	32.1	25.8	33
	18.6	17.8	19.6	14.9	12.5	24.2	27.1	29.4	29.6	27.6	26.2	31
	18	19	17	13.9	14.7	21.8	28.2	27.9	27.9	28.4	26.7	30.7
	19.7	15.5	15.7	13.9	18.3	31.2	26	26.5	30	32	27.6	29.6
	18.4	20.3	19.9	14.9	14.8	22.5	28.2	28.8	31	30.8	27.3	30.6
	16.8	18.8	16.1	14.4	9.5	22.2	31	27.8	27.2	27.5	24.9	28.7
	15.9	17.3	16.2	14	17.4	26.9	29.7	30.1	33.3	30.2	29.4	31.5
		surfactin
	NC	vsB.subtilis	vsB. subtilis natto	vsB.atropheus	vsB.velezensis	vsB.pumlius	vs B.clausii	vs B.coagulans	vs B.megaterium	vs B. mycoides	vs B.simplex	vs B.thuringiensis
	9.3	15.6	13.9	6.6	4.4	16	18.2	16.9	18.7	18.7	19.7	19.7
	13.7	12.1	12	7.6	11.5	15.9	19.7	14.1	18.7	19.9	15.6	18
	12.2	10.8	11.7	9.2	9.6	15.7	17.5	17.6	17.4	18.9	17	17.4
	11.8	12.7	12.2	6.2	5.7	18.9	17.8	19	19.7	21.9	16.8	19.7
	14.2	13.1	11.2	8.1	9.8	15.1	17.9	20	18	19.3	16.9	16.8
	12.9	9.9	11.3	9.2	9.1	16.2	16.9	17.1	19.7	17.4	14.7	18.9
	13.5	12.4	12.3	7.1	7.8	17.2	17.7	18.2	19.3	18.9	20.4	16.9
	12.8	12.7	11.5	8.3	14.8	15.1	17.5	18.4	17.8	18.9	17.2	14.1
	9.8	12.1	11.4	9.6	8.4	13.5	17	17.4	19.7	20.2	16.7	17.6

## Sheet: Figure 5b
			Plipastatin
		NC	vsB.subtilis	vsB. subtilis natto	vsB.atropheus	vsB.velezensis	vsB.pumlius	vs B.clausii	vs B.coagulans	vs B.megaterium	vs B. mycoides	vs B.simplex	vs B.thuringiensis
		1317	1275	1389	1628	1555	1570	1482	1428	1556	1510	1529	1441
		1310	1337	1640	1533	1337	1621	1577	1490	1524	1526	1568	1429
		1445	1460	1404	1457	1497	1333	1718	1608	1516	1579	1514	1558
		1348	1327	1348	1517	1546	1441	1466	1448	1295	1556	1544	1462
		1322	1383	1334	1478	1342	1411	1596	1461	1561	1497	1574	1442
		1454	1349	1371	1379	1422	1321	1639	1625	1473	1586	1598	1606
		1351	1361	1436	1554	1524	1437	1488	1492	1431	1542	1528	1482
		1321	1392	1297	1483	1091	1480	1666	1469	1514	1526	1581	1404
		1369	1385	1420	1452	1448	1298	1679	1611	1519	1579	1571	1621
			Bacilysin
		NC	vsB.subtilis	vsB. subtilis natto	vsB.atropheus	vsB.velezensis	vsB.pumlius	vs B.clausii	vs B.coagulans	vs B.megaterium	vs B. mycoides	vs B.simplex	vs B.thuringiensis
		1418	1397	1420	1319	1326	1374	1494	1458	1516	1534	1462	1551
		1451	1454	1474	1472	1538	1465	1511	1465	1501	1461	1501	1540
		1441	1459	1453	1404	1406	1507	1557	1442	1541	1602	1561	1662
		1424	1421	1408	1333	1331	1479	1496	1460	1536	1538	1461	1560
		1448	1442	1467	1477	1474	1476	1515	1525	1514	1509	1511	1542
		1457	1460	1460	1399	1412	1490	1561	1588	1565	1640	1570	1667
		1412	1413	1418	1315	1340	1464	1476	1492	1504	1548	1441	1535
		1449	1449	1457	1538	1512	1482	1526	1510	1498	1522	1499	1531
		1450	1447	1448	1397	1408	1499	1557	1696	1538	1658	1564	1702
			Bacillaene
		NC	vsB.subtilis	vsB. subtilis natto	vsB.atropheus	vsB.velezensis	vsB.pumlius	vs B.clausii	vs B.coagulans	vs B.megaterium	vs B. mycoides	vs B.simplex	vs B.thuringiensis
		1448	1515	1550	1388	1343	1596	1631	1634	1599	1739	1686	1747
		1480	1504	1500	1474	1516	1514	1713	1610	1662	1652	1641	1727
		1421	1434	1448	1391	1409	1704	1763	1755	1744	1792	1687	1785
		1465	1521	1499	1371	1394	1626	1635	1650	1635	1719	1713	1613
		1554	1499	1494	1509	1529	1536	1725	1722	1649	1685	1626	1737
		1454	1409	1401	1403	1404	1655	1708	1720	1793	1778	1746	1757
		1512	1481	1477	1377	1446	1607	1635	1637	1604	1789	1691	1601
		1484	1502	1485	1508	1809	1536	1740	1712	1651	1701	1644	1695
		1497	1408	1422	1391	1414	1628	1749	1754	1779	1775	1657	1768
			surfactin
		NC	vsB.subtilis	vsB. subtilis natto	vsB.atropheus	vsB.velezensis	vsB.pumlius	vs B.clausii	vs B.coagulans	vs B.megaterium	vs B. mycoides	vs B.simplex	vs B.thuringiensis
		1393	1360	1371	1384	1503	1395	1401	1413	1380	1464	1432	1487
		1320	1312	1317	1273	1327	1312	1462	1346	1393	1392	1378	1461
		1267	1258	1295	1247	1256	1487	1494	1504	1490	1513	1440	1527
		1353	1361	1367	1387	1448	1399	1412	1407	1380	1453	1446	1378
		1344	1314	1321	1345	1346	1314	1490	1456	1397	1423	1379	1461
		1298	1258	1266	1256	1244	1415	1482	1487	1512	1510	1418	1491
		1356	1363	1368	1369	1380	1388	1404	1420	1382	1481	1451	1373
		1322	1324	1323	1366	1420	1315	1483	1455	1384	1434	1373	1449
		1359	1267	1265	1258	1244	1402	1503	1496	1514	1506	1494	1516

## Sheet: Figure 5d
				Surfactin, Bacillaene dual population
	NC	vsB.subtilis	vsB. subtilis natto	vsB.atropheus	vsB.velezensis	vsB.pumlius	vs B.clausii	vs B.coagulans	vs B.megaterium	vs B. mycoides	vs B.simplex	vs B.thuringiensis
	5.1	7.9	7.3	4.5	3.1	10.6	12.9	12.3	13.2	14.6	13.4	14.5
	6.6	6.2	6	3.4	6.1	8	12.4	10.1	11.5	10.8	11.2	14.6
	6.5	6.6	7.1	5	4.9	13.2	14.4	14.8	14.4	16	11.4	16.6
	6.5	6.7	6.5	4.1	3.6	12.4	12.5	13.8	14.2	14.4	12.2	13.7
	7.3	6.6	5.7	4.5	5.1	8.2	13.2	12.8	10.7	12.1	10.9	13.8
	7	5.2	5.9	4.8	5.2	12.8	13.5	13.7	13.8	15.6	12.2	14.8
	7.2	6.8	6.5	4.3	4.7	11.3	12.8	13.2	13.8	16.5	14.4	13.8
	6	6.4	5.5	4.8	1.5	8.3	14.2	12.5	11	11.8	10.1	12.5
	5.9	6.5	6.1	4.8	4.9	10.5	14.2	14.4	16.4	15.2	14.5	15.7

[truncated: 33 more sheets: Figure 6a, Figure 6c, Figure 7a, Figure 7b, Figure 7c, Figure 8a, Figure 8b, Figure 8c, Figure 8d, Figure 8e, Figure S2 , Figure S3, Figure S4, Figure S5, Figure S6, Figure S7, Figure S8, Figure S9, Figure S10, Figure S11 …]
